# Supplementary material for: Transcriptome analysis of Artemisia argyi following methyl jasmonate (MeJA) treatment and the mining of genes related to the stress resistance pathway
Source: Front Genet. 2023 Nov 2;14:1279850. doi: 10.3389/fgene.2023.1279850 (PMC10652873; doi:10.3389/fgene.2023.1279850)
Supplement: Supplementary file 1 [file Table2.XLSX]

## Sheet: Sheet1
AaActin	ACTGAAGCTCCTTTGAACCC
	AGAACAATACCAGTAGTACGTCCAC
>EVM0136224.1 gene=EVM0136224	ACAAAGATTCAAGATTGCCGAA
	AGCTCCCTTCACTTCATCCA
>EVM0004127.1 gene=EVM0004127	TGGTGGTGGAACACAGATGA
	CCCATCCATGCTCACTTTCA
>EVM0060721.1 gene=EVM0060721	GGAAGTGGGAACATGAGGGA
	CTGCTCCCGATGCTATCTGA
>EVM0123128.1 gene=EVM0123128	GGAAAGCTGAAGATGAGTATGGC
	CACGTTTCCAGGGCATCATT
>EVM0145452.1 gene=EVM0145452	CATGGAGAAACATGGCCGTT
	ATGCTCTTGCAATCGTGCAT
>EVM0007883.1 gene=EVM0007883	TCTGCTAAGGCACAAGTGGT
	CCTCCCGATCCTGAACTACC
>EVM0038884.1 gene=EVM0038884	ATGCTGACGTGGCACTTTAC
	TGGTCCGCTACTTGATTCGT
>EVM0033442.1 gene=EVM0033442	CCGCCAAGATCAGAAAGGTG
	TGCTTCATCTCCTTGCTCCA
>EVM0133085.1 gene=EVM0133085	TGTGTCCAACAGGAACATCC
	GCCATCATGGTCCACGTCTA
>EVM0030366.1 gene=EVM0030366	ATCGTGCTCCTGAACTCTGT
	GTTTCAGCAGACGGAGAACC
>EVM0081022.1 gene=EVM0081022	TGTGTCCAACAGGAACATCC
	TGATGTTGTCGTCTGCATGG
>EVM0078455.1 gene=EVM0078455	AACGAAGTTGACGCTGATGG
