# Supplementary material for: Transcriptome analysis of Artemisia argyi following methyl jasmonate (MeJA) treatment and the mining of genes related to the stress resistance pathway
Source: Front Genet. 2023 Nov 2;14:1279850. doi: 10.3389/fgene.2023.1279850 (PMC10652873; doi:10.3389/fgene.2023.1279850)
Supplement: Supplementary file 2 [file Table3.XLSX]

## Sheet: Sheet1
#ID	CK	ES-9h	EB-24h	YB-9h	YB-24h
EVM0005922	17525.7	15389.9	18387.2	20791	22039
EVM0126091	15265.9	27996.2	9815.05	19551.5	1672.82
EVM0069522	8727.72	14808.8	8655.55	13775.2	2807.72
EVM0048926	7352.7	25040.3	23299.4	18660.7	30218.2
EVM0003916	4970.07	7396.57	3546.92	6396.4	770.835
EVM0092997	3420.78	4722.65	1353.88	3525.45	449.909
EVM0087423	3178.75	4506.71	5790.58	4250.72	10202.2
EVM0109985	2405.3	4581.44	1578.7	3315.2	230.81
Artemisia_argyi_newGene_17632	2117.81	2184.62	1951.22	2108.45	3413.42
EVM0034289	1963.34	3839.75	880.587	2390.09	52.8677
EVM0010552	1943.4	2644.54	628.993	1897.58	157.123
EVM0102005	1915.69	366.15	248.257	212.918	224.962
EVM0034849	1811.67	1525.16	2659.2	2041.22	3636.82
EVM0067967	1796.64	2015.36	2006.7	2193.91	1209.85
EVM0143743	1639.24	3689.43	1252.64	1804.43	525.99
Artemisia_argyi_newGene_10976	1630.2	2456.77	701.996	267.155	20.9492
EVM0041803	1614.98	903.988	433.7	855.623	466.848
EVM0113593	1476.21	503.218	89.9818	336.222	11.423
EVM0134702	1330.47	1768.06	4002.9	2825.57	5707.06
EVM0082209	1313.22	2252.77	1015.77	1980.6	135.162
EVM0004721	1308.93	1489.46	3152.74	1726.75	3717.3
EVM0014441	1176.78	2532.44	3035.83	2370.88	1795.61
EVM0036857	1166.65	521.508	265.412	291.716	75.1751
EVM0042906	1165.05	1890.85	422.016	1270.22	188.829
EVM0136550	1149.27	1403.49	1168.53	1192.5	1388.4
EVM0005813	1142.19	1941.58	496.175	918.06	60.4378
EVM0005565	1109.85	526.853	204.896	340.206	43.8332
EVM0084903	1097.18	957.899	2650.39	784.068	3815.7
EVM0119408	1063.51	946.921	225.174	626.137	335.8
EVM0000514	1057.87	1465.38	539.207	1124.04	589.141
EVM0116780	1002.24	1721.42	1465.78	1247.87	2723.23
EVM0075023	991.486	1397.33	366.427	1115.84	213.894
EVM0077935	985.919	1494.11	2359.93	1663.63	3219.26
EVM0030543	982.882	1257.68	313.609	890.542	58.2159
EVM0033392	981.815	1066.53	656.646	1044.6	683.982
EVM0054402	968.293	1774.74	1396.82	1260.27	1791.51
EVM0067669	950.897	467.401	67.2497	312.153	73.2484
EVM0123596	947.153	403.296	84.4658	229.024	25.7831
EVM0022310	944.109	1717.33	2376.34	1681.53	1699.44
EVM0100772	927.96	184.861	49.4273	84.5296	1.6524
EVM0094000	919.193	1630.01	1389.12	1174.67	2463.8
EVM0077496	894.382	914.029	121.55	552.294	194.837
EVM0077402	872.053	797.115	394.323	711.014	79.8861
EVM0000819	862.151	1123.68	988.789	954.824	1888.63
EVM0010390	858.402	1098.73	1375.69	1213.8	2216.89
EVM0059724	853.484	412.479	92.226	279.168	0.210142
EVM0092958	843.375	418.949	291.726	263.298	421.45
EVM0026418	833.558	263.081	134.808	323.861	0.320299
EVM0063171	825.538	596.47	358.482	552.35	293.974
EVM0142098	823.861	1393.95	1349.67	1113.51	1571.27
EVM0140506	810.401	1276.17	903.86	1307.16	1401.07
EVM0022810	805.214	1523.2	3110.5	2066.35	5372.93
EVM0067289	791.327	688.559	432.127	614.41	598.156
EVM0039034	787.93	1761.34	1848.27	1491.57	1123.46
EVM0012414	779.779	1348.32	295.912	892.472	752.971
EVM0139060	764.416	630.816	762.396	389.379	1028.31
EVM0126879	762.744	657.661	329.627	633.7	123.868
EVM0106132	762.584	1213.63	3471.3	1754.42	7188.77
EVM0128110	751.432	340.624	673.837	271.498	705.702
EVM0104602	746.734	225.585	77.5256	135.345	44.2106
EVM0104054	740.344	514.613	136.445	438.509	32.9986
EVM0010023	737.101	826.224	849.219	607.291	1175.14
EVM0073657	730.664	763.595	1469.46	1045.17	1140.82
EVM0129351	720.665	351.05	220.864	283.232	217.663
EVM0025319	702.419	340.791	135.883	226.471	24.9094
EVM0117226	700.255	833.754	68.0579	426.768	85.7371
EVM0077916	692.383	367.372	211.455	366.804	236.823
EVM0089855	690.84	715.52	719.433	682.703	908.696
EVM0064324	685.804	262.256	190.933	114.653	322.921
EVM0001186	685.503	715.624	547.528	412.486	485.986
EVM0068179	685.081	225.577	102.464	278.924	136.214
EVM0068430	681.923	570.609	1582.86	484.874	2153.41
EVM0090749	678.077	223.277	172.539	50.3619	322.737
EVM0005183	669.255	261.241	42.6369	214.798	42.6778
EVM0096889	659.289	599.773	256.163	484.091	452.405
EVM0065435	658.991	598.129	199.507	330.888	290.227
EVM0095935	651.137	312.32	132.905	298.027	100.478
EVM0055859	650.969	320.305	151.663	288.81	98.5561
Artemisia_argyi_newGene_9674	650.183	1121.2	389.061	968.295	95.9933
Artemisia_argyi_newGene_11206	647.516	430.054	302.409	412.216	415.887
EVM0036428	643.329	1014.28	1598.66	1194.87	2883.2
EVM0114692	639.837	512.958	2041.27	796.345	1382.82
EVM0067675	630.634	759.946	886.141	731.36	1144.51
EVM0069684	624.496	743.314	327.75	548.611	544.975
EVM0116790	615.12	133.249	82.2676	139.696	0.984359
EVM0084044	612.004	41.7966	196.941	254.658	108.178
EVM0080034	611.949	1046.62	745.543	796.371	1249.42
EVM0105787	611.389	195.293	140.978	43.1833	284.272
EVM0079101	610.769	257.65	113.036	152.379	31.1673
EVM0113811	610.022	624.407	466.553	596.575	336.082
EVM0099047	596.742	706.939	263.666	524.606	507.643
EVM0086852	592.083	497.644	317.781	485.779	281.577
EVM0113371	590.465	628.823	1131.17	786.527	1370.25
EVM0078703	587.427	1340.31	944.209	1014.33	148.075
EVM0082346	575.307	755.04	1221.32	838.699	1874.96
Artemisia_argyi_newGene_11161	572.058	425.495	70.9466	211.217	41.6737
EVM0026374	571.643	933.384	229.609	603.065	515.213
EVM0124858	571.528	238.03	111.355	151.498	29.602
EVM0121859	558.214	656.919	330.216	572.69	531.79
EVM0093132	552.565	822.157	653.144	722.692	823.918
EVM0017486	549.957	1024.28	140.394	572.15	181.207
EVM0125123	543.84	912.406	229.637	749.577	578.725
EVM0018776	539.519	312.827	85.6967	227.123	61.8472
EVM0080189	537.761	672.682	64.987	340.196	93.7982
EVM0036954	537.704	1409.37	1864.58	1730.11	2804.54
EVM0034960	536.934	525.086	251.695	431.732	432.948
EVM0062487	532.511	567.255	70.1441	363.955	123.148
EVM0015442	531.976	847.088	2268.19	1366.01	1372.38
EVM0037981	530.987	957.514	2075.05	819.538	3237.38
EVM0051113	529.121	475.458	329.982	499.141	400.473
EVM0037532	528.067	157.7	47.5104	146.902	36.1451
EVM0101895	525.449	1071.76	221.369	550.786	397.767
EVM0023223	519.576	459.919	486.794	270.293	707.419
EVM0035232	511.952	309.733	166.768	268.801	89.9386
EVM0005296	508.574	421.299	265.404	309.015	267.304
EVM0135332	508.44	149.033	145.139	43.5268	237.463
EVM0005466	504.465	285.777	182.291	217.327	167.323
EVM0143721	504	471.539	335.999	844.691	474.073
EVM0014570	503.904	1002.18	212.025	516.803	380.167
EVM0032334	500.844	356.077	483.444	249.123	586.16
EVM0068059	499.35	529.528	546.75	493.234	809.96
EVM0086018	496.208	227.244	145.213	213.528	49.1975
EVM0090895	495.666	593.477	163.686	501.79	83.193
EVM0032430	491.683	239.692	292.305	344.087	383.453
EVM0017633	488.425	378.73	122.179	248.816	183.717
Artemisia_argyi_newGene_9713	488.091	2498.54	1379.28	510.168	904.968
EVM0086796	486.864	1128.54	1355.79	979.881	937.983
EVM0107358	485.361	49.0165	15.7565	36.3029	4.29492
EVM0065616	485.262	951.245	518.209	391.853	210.613
EVM0031006	485.212	173.303	212.025	246.817	65.2282
EVM0127652	481.267	242.552	45.0994	115.059	9.0954
EVM0076424	480.285	369.743	523.376	395.867	453.518
EVM0067189	477.663	597.728	255.474	576.757	394.563
EVM0046572	475.182	452.8	221.482	364.054	33.7479
EVM0145078	474.156	379.11	188.348	361.934	25.1986
EVM0034874	473.716	536.936	99.5716	245.334	157.023
EVM0144769	471.818	760.432	930.972	776.707	1448.52
EVM0023095	471.098	914.811	474.794	669.534	210.725
EVM0094465	470.335	61.4124	31.3872	42.3885	5.6979
Artemisia_argyi_newGene_22867	466.744	452.821	478.14	820.18	125.334
Artemisia_argyi_newGene_13707	464.974	483.358	201.021	354.86	371.07
EVM0102816	464.906	642.705	820.404	652.45	1315.24
EVM0049263	464.324	506.833	717.441	569.403	557.152
EVM0122714	457.837	323.76	235.3	308.084	319.771
EVM0091884	456.961	465.803	1029.93	868.658	1345.63
EVM0088129	448.571	359.928	152.88	254.792	184.001
EVM0004832	448.475	138.238	152.031	94.2919	151.945
EVM0042773	447.828	619.236	768.983	604.333	997.757
EVM0095725	447.617	1433.5	2569.32	1305.09	5132.88
EVM0088465	444.822	493.681	91.6654	246.78	141.649
EVM0107850	442.931	490.071	220.276	374.458	354.493
EVM0040616	442.301	352.049	49.0764	171.182	73.5968
EVM0037899	440.03	626.381	917.537	777.316	1172.17
EVM0033611	439.188	512.517	492.548	499.331	395.939
Artemisia_argyi_newGene_21051	438.852	490.876	65.4644	271.814	92.4044
EVM0023936	433.166	52.6331	25.4056	34.8591	2.93322
EVM0121403	432.028	162.234	122.503	132.447	0.66228
EVM0000492	430.704	348.805	189.702	234.171	317.9
EVM0065692	429.892	247.608	366.172	353.566	409.923
EVM0101838	428.739	567.274	696.997	589.877	1155.54
EVM0136182	426.463	558.846	329.453	492.994	659.251
EVM0143012	421.413	338.302	174.999	266.256	180.328
EVM0099845	419.322	175.34	221.507	104.814	223.501
EVM0085860	410.373	421.949	121.03	226.971	217.291
EVM0137708	410.262	374.385	350.518	400.331	459.389
EVM0080428	408.301	234.991	108.16	128.227	80.5258
EVM0009796	406.489	75.3061	327.997	328.773	338.149
EVM0131389	404.49	1112.51	523.817	623.962	428.35
EVM0006417	402.751	372.327	205.665	366.454	205.503
EVM0047916	402.494	868.17	472.096	519.173	1045.39
EVM0081644	402.269	682.934	856.337	698.512	1412.67
EVM0083523	401.002	145.706	154.485	53.1827	209.35
EVM0042913	398.164	324.931	188.474	225.034	324
EVM0077557	398.069	67.0339	306.348	265.868	91.9556
EVM0088913	397.656	632.396	1062.12	784.429	1520.15
EVM0012921	396.629	429.635	452.736	340.197	498.036
Artemisia_argyi_newGene_11575	395.28	297.12	222.039	144.278	294.794
EVM0111036	389.85	168.561	113.194	120.803	0.802673
EVM0093694	389.738	2936.97	531.971	151.291	400.507
EVM0066856	388.274	407.066	108.343	226.238	129.954
EVM0099722	387.228	68.4106	70.2668	121.424	4.69286
EVM0122287	382.848	585.204	1052.76	627.157	1527.37
EVM0109190	382.419	807.417	1103.28	708.33	2000.57
EVM0055997	380.039	209.093	51.5505	53.9188	139.091
EVM0004330	379.446	492.167	327.44	477.997	745.42
EVM0089060	377.104	1027.26	1860.5	960.704	3880.77
EVM0044758	375.052	312.248	247.202	418.424	399.578
EVM0040896	374.686	57.7948	50.4337	25.9989	76.3252
EVM0089067	374.633	158.033	123.023	69.412	192.378
EVM0059545	374.484	413.901	19.711	123.928	15.1359
EVM0077766	374.472	959.576	441.222	508.002	160.327
EVM0039812	373.268	228.765	86.7458	202.026	75.0777
EVM0058750	372.565	475.02	788.469	550.907	1224.69
EVM0086478	370.752	404.438	709.102	500.677	877.438
EVM0132092	370.611	367.529	131.03	243.961	192.113
EVM0080316	369.59	516.666	179.233	268.136	209.823
EVM0094939	367.76	250.55	467.041	278.856	345.687
EVM0044788	367.488	487.377	330.088	502.239	636.013
EVM0088871	366.24	1930.42	502.978	192.494	493.415
EVM0134105	366.028	536.223	47.7645	328.212	122.377
EVM0054741	360.378	884.207	825.792	1008.37	596.838
EVM0039594	359.998	530.443	786.829	572.591	938.29
EVM0082462	359.884	506.3	40.1636	232.609	51.838
EVM0001036	358.108	204.449	58.5177	110.396	70.4667
EVM0045443	356.685	109.809	77.4574	93.9874	9.59829
EVM0034714	356.28	342.195	164.13	635.407	103.563
Artemisia_argyi_newGene_11207	355.128	243.132	137.672	212.103	198.619
EVM0115538	354.843	516.847	722.341	420.207	930.829
EVM0029068	353.604	514.238	258.128	448.548	313.655
EVM0068785	353.396	177.175	467.591	222.551	267.136
EVM0043858	348.498	1008.12	866.356	754.365	162.903
EVM0103082	347.17	61.5474	22.3788	44.1836	0.155718
EVM0066166	346.639	449.18	231.345	362.414	296.46
EVM0037059	345.373	345.781	111.27	291.23	168.68
EVM0033102	345.068	174.051	93.4854	226.216	50.4117
EVM0133426	344.516	81.3174	58.9831	241.801	3.9652
EVM0072476	342.436	426.658	727.952	625.152	1098.67
EVM0096646	341.583	281.682	126.053	253.188	67.0967
EVM0103484	341.345	140.615	157.111	81.3421	176.495
EVM0034362	341.18	288.98	134.288	249.34	144.875
EVM0057840	339.947	501.408	205.288	471.487	477.602
EVM0097212	339.129	305.353	188.366	240.718	298.532
EVM0012098	338.071	596.398	1516.33	845.781	977.821
EVM0053604	336.392	545.296	97.9808	295.336	195.705
EVM0052279	336.079	451.28	894.643	740.479	893.561
EVM0074335	335.948	325.366	153.179	184.782	208.275
EVM0080984	335.713	417.025	211.025	325.416	267.435
EVM0130254	332.207	493.324	1427.95	728.406	3295.68
EVM0091939	329.961	97.966	83.0545	105.254	13.2752
EVM0103026	329.825	253.619	272.807	265.69	261.921
EVM0132819	329.451	131.377	28.4384	81.5018	10.7491
EVM0047099	329.119	333.91	86.5984	306.23	198.643
Artemisia_argyi_newGene_29252	328.243	232.969	199.263	131.01	283.776
EVM0120999	327.946	569.524	291.525	418.673	384.18
EVM0118471	327.392	948.362	931.327	954.353	674.258
EVM0063054	325.197	317.259	174.484	435.293	160.92
EVM0115813	322.568	520.104	183.359	367.779	242.301
EVM0142514	322.339	379.336	157.255	309.113	184.889
EVM0063494	320.94	53.6109	296.414	142.427	186.355
EVM0114770	320.751	487.298	465.506	395.452	705.312
EVM0041197	316.636	428.093	237.516	355.892	295.275
EVM0096145	315.767	108.83	55.4257	92.0397	29.3371
EVM0009734	313.845	379.604	67.5156	242.02	111.701
EVM0037721	313.518	284.82	283.252	284.326	314.124
EVM0022404	313.239	115.092	91.2222	81.8561	74.8477
EVM0006443	313.174	2801.89	2198.68	2347.69	2039.04
EVM0055123	313.06	404.266	678.493	484.629	1003.03
EVM0015390	312.891	197.391	85.0684	259.791	111.957
EVM0131200	305.058	319.819	303.741	299.344	416.486
EVM0088033	303.76	2896.7	829.497	289.556	488.834
EVM0131507	303.601	476.664	63.6994	267.163	99.8831
EVM0094571	303.066	106.622	97.9011	103.234	33.0663
EVM0068200	302.167	550.481	124.057	249.485	13.8654
EVM0071807	300.806	235.611	248.035	189.015	252.421
EVM0094510	300.768	46.317	29.2866	27.6928	9.60763
EVM0102653	299.262	271.252	263.646	302.208	352.882
EVM0096173	299.236	520.785	1055.8	331.476	1640.19
EVM0047629	298.223	358.291	308.829	322.099	247.751
EVM0034458	297.559	83.2676	144.112	70.5032	73.1649
EVM0075032	295.486	305.736	90.9544	249.884	149.481
EVM0059837	292.234	277.432	185.931	190.393	207.365
EVM0001923	291.871	880.604	1650.35	804.339	3492.1
EVM0121945	291.087	307.35	120.975	221.146	158.586
EVM0054346	290.157	130.881	91.292	148.818	46.6491
EVM0136298	289.451	52.9815	28.3644	35.3815	1.91839
EVM0031984	287.039	183.56	65.138	242.339	104.368
EVM0045424	286.653	72.5098	122.423	146.402	32.6965
EVM0032642	284.456	432.544	734.876	422.042	818.068
EVM0140580	284.179	69.5672	37.9085	67.9371	24.8395
EVM0119643	283.507	328.527	524.817	365.864	570.345
EVM0040517	281.35	155.577	184.186	181.603	214.675
EVM0117999	281.134	413.375	1248.18	673.958	1123.56
EVM0038869	280.1	275.689	97.876	136.399	139.184
EVM0022160	279.861	475.451	142.487	193.912	205.815
EVM0121463	279.401	72.109	41.671	60.7301	40.4227
EVM0021623	279.146	224.574	80.3811	243.835	119.417
EVM0027645	279.052	47.4759	26.4617	33.4385	1.6505
EVM0107671	278.734	534.6	543.138	618.594	511.911
EVM0141998	278.504	381.856	949.189	627.392	1057.75
EVM0044840	278.35	446.958	111.682	186.209	157.387
EVM0013694	275.897	40.4914	18.5245	24.9923	3.40904
EVM0144301	275.856	299.271	50.333	143.882	10.133
EVM0008099	275.163	39.6006	77.5872	7.65084	190.004
EVM0014843	274.916	115.033	19.1315	60.5263	5.56017
EVM0100787	274.531	139.667	176.234	165.932	333.341
EVM0070467	273.932	221.636	235.601	220.985	232.753
EVM0067005	272.665	99.9064	110.463	73.4604	157.273
EVM0070964	272.206	649.876	361.729	659.408	370.229
EVM0012827	271.666	364.74	290.051	299.654	431.462
EVM0085937	271.532	80.9382	15.3337	87.4024	11.3156
EVM0080591	271.168	100.519	109.682	115.463	37.9102
EVM0037220	271.077	544.068	309.134	345.337	761.598
EVM0094019	270.52	521.086	779.552	504.632	1399.41
EVM0012163	268.774	354.922	153.808	262.941	210.053
EVM0061266	268.555	384.77	82.0885	213.415	169.602
EVM0104228	266.004	65.1241	104.662	36.0897	137.971
EVM0137593	264.423	149.588	146.563	109.344	148.761
EVM0132985	264.228	635.869	195.931	423.118	336.906
EVM0116254	263.564	95.5502	124.839	142.371	16.8775
EVM0025614	263.177	83.0415	29.0381	65.3421	27.9423
EVM0141536	262.986	284.367	240.592	239.188	286.314
EVM0033935	262.942	176.975	14.0135	77.1385	5.15679
EVM0055720	261.938	238.446	279.401	294.756	283.632
EVM0076197	261.73	457.353	264.43	366.79	314.358
EVM0114642	261.263	374.668	130.06	204.193	193.411
EVM0039350	260.934	354.49	424.146	365.905	509.621
EVM0125220	260.324	347.428	690.163	545.316	719.803
EVM0100003	260.101	166.713	635.928	139.873	554.739
EVM0060279	259.142	146.776	9.09365	45.5002	10.1792
EVM0083808	258.808	137.048	72.7522	127.347	111.064
EVM0019365	258.538	62.2475	86.6497	31.7659	109.754
EVM0135839	258.197	231.862	92.3392	199.388	141.098
EVM0041722	257.956	91.5534	8.02906	72.459	0.997681
EVM0002826	257.832	592.762	158.613	500.446	373.967
EVM0116896	257.636	491.269	366.018	411.049	629.714
EVM0047382	257.492	229.26	36.2772	92.7251	58.8066
EVM0054125	257.243	118.719	42.313	72.1662	25.5895
EVM0082176	256.966	292.653	314.738	286.858	241.36
Artemisia_argyi_newGene_17263	255.094	2287.39	685.207	260.346	432.365
EVM0100013	254.828	430.134	1150.32	424.885	1547.07
EVM0108446	254.195	122.949	85.3876	98.2536	58.9537
EVM0074069	253.766	105.935	44.6183	103.893	22.8061
EVM0006645	253.591	572.878	262.814	381.742	499.954
EVM0089602	253.546	443.076	179.005	349.553	275.908
EVM0072510	253.438	409.878	99.7535	392.256	273.93
EVM0086329	253.032	320.579	355.733	371.169	490.501
EVM0042920	252.18	43.1343	76.1361	11.8556	190.49
EVM0072224	250.058	244.774	160.038	219.306	241.359
EVM0047675	249.398	315.357	154.206	287.533	317.674
EVM0122838	248.768	436.885	523.18	399.231	1016.32
EVM0017361	248.743	280.42	99.0947	216.965	153.15
EVM0032588	248.322	319.498	84.5509	280.839	201.252
EVM0072062	248.275	59.4035	45.2336	59.4102	27.6904
EVM0064684	248.226	93.8871	87.6915	122.367	2.28218
EVM0002854	248.011	234.778	298.305	241.341	274.255
EVM0085107	247.431	711.906	162.955	306.154	344.475
EVM0111018	247.168	453.662	317.531	305.53	388.075
EVM0056800_EVM0144684	247.001	100.611	43.5094	97.6574	36.8724
EVM0062685	246.215	257.719	81.7233	195.934	119.337
EVM0102963	245.672	461.394	135.223	307.045	135.163
EVM0053919	245.31	353.494	325.498	299.602	536.33
EVM0010812	245.221	22.8868	38.587	2.58321	94.0619
EVM0074191	244.495	304.919	151.423	321.239	278.3
EVM0040510	243.29	162.308	217.09	171.796	125.205
EVM0058498	242.209	179.58	470.393	232.252	468.029
EVM0090796	242.157	148.649	12.1698	94.407	30.4943
EVM0090219	240.987	269.27	128.757	277.186	280.077
EVM0132222	240.48	226.46	359.441	335.812	375.88
EVM0007309	240.32	1212.29	675.205	221.655	389.276
EVM0079255	239.906	249.154	303.066	240.76	232.631
EVM0087889	239.856	133.002	40.254	55.3579	5.88101
EVM0040684	239.781	380.202	172.944	329.822	221.986
EVM0051386	239.013	261.66	96.6886	219.601	127.691
EVM0128898	237.996	161.518	189.21	151.095	155.651
EVM0115870	237.823	203.938	196.561	193.695	334.548
EVM0119440	237.522	334.825	345.559	264.946	420.013
EVM0062679	237.207	277.74	19.5419	123.453	58.4059
EVM0101299	235.314	92.4888	116.965	68.9745	164.11
EVM0047826	234.549	315.511	778.459	242.516	1228.04
EVM0010709	233.995	259.303	382.958	292.136	485.808
EVM0031048	233.874	87.1041	156.694	90.8832	82.1212
EVM0045172	233.279	305.285	221.393	253.068	332.43
EVM0031886	232.693	227.587	108.578	76.1704	70.5935
EVM0034365	232.391	273.401	329.435	267.166	367.09
Artemisia_argyi_newGene_20099	232.383	162.577	231.665	216.137	181.929
EVM0027300	231.003	63.7238	104.659	52.4761	125.172
EVM0050294	229.744	195.372	286.38	194.757	223.601
EVM0034551	229.696	278.16	274.435	261.235	307.475
EVM0144175	228.968	297.031	760.886	501.356	843.874
EVM0002026	228.865	276.687	129.074	271.186	260.255
EVM0010237	228.86	180.707	230.892	204.725	186.789
EVM0105129	228.738	283.772	277.797	225.524	269.487
EVM0014065	228.603	379.202	244.541	291.094	281.992
EVM0075758	228.331	268.751	220.466	234.701	352.566
EVM0084455	228.323	53.0149	92.6012	32.0689	111.866
EVM0045030	227.908	343.154	457.193	250.697	600.046
EVM0089213	226.464	73.8033	69.5698	69.366	21.8821
EVM0050518	226.054	322.526	263.76	321.927	339.476
EVM0011027	226.047	273.102	98.2149	214.187	156.31
EVM0002525	225.722	42.9378	214.918	202.872	236.904
EVM0097995	225.44	153.185	113.071	143.422	109.909
EVM0121928	224.013	298.107	474.151	381.387	714.906
EVM0067028	223.933	263.315	33.6021	173.619	88.481
EVM0054658	223.198	281.741	235.778	350.421	393.233
EVM0055751	222.998	300.915	149.81	276.872	168.837
EVM0007476	222.573	58.7473	143.678	88.8591	30.9483
EVM0035480	222.433	715.308	289.173	512.731	364.456
EVM0042807	222.342	196.671	31.3208	177.339	36.2405
EVM0032335	222.312	413.618	64.7245	318.195	208.472
EVM0055059	220.553	206.682	55.7991	135.759	89.8797
EVM0055552	220.424	241.316	533.539	266.157	633.735
EVM0022077	219.323	280.773	496.718	218.393	326.23
EVM0101469	218.716	268.627	503.625	346.173	556.435
EVM0003245	218.478	165.877	117.002	143.435	157.533
EVM0043007	218.318	263.718	395.798	373.821	305.973
EVM0074218	217.852	152.684	43.1639	99.2706	57.246
EVM0060747	217.034	308.211	19.4702	126.422	59.2886
EVM0010959	216.534	294.234	259.364	254.375	310.301
EVM0100343	216.06	297.412	332.354	250.419	299.235
EVM0028007	216.033	548.508	195.244	305.659	404.387
EVM0146024	216.021	274.378	482.887	337.487	524.691
EVM0113700	215.33	338.187	280.035	214.51	214.744
EVM0017195	215.213	292.539	54.3491	227.759	92.5784
EVM0094682	215.119	118.683	74.4058	123.478	95.0834
EVM0110960	214.504	165.551	93.2188	153.494	91.6554
EVM0119314	214.01	243.508	392.745	287.444	531.107
EVM0078455	213.827	237.167	133.309	214.281	145.75
EVM0050608	213.002	282.063	312.722	292.784	525.587
EVM0099483	213.001	231.83	256.442	254.984	255.984
EVM0028270	212.386	293.49	431.5	301.29	854.392
EVM0057328	212.264	202.175	60.9168	138.296	85.7264
EVM0078392	211.798	218.086	42.3525	94.0979	75.0272
EVM0040285_EVM0040575_EVM0129421	211.485	284.273	920.914	486.128	1760.43
EVM0089130	210.899	220.568	192.756	161.618	140.259
EVM0029463	210.357	242.189	382.641	366.868	350.001
EVM0017832	210.199	396.421	627.394	457.771	537.911
EVM0043819	209.809	94.1127	54.6266	68.7474	36.5088
EVM0147105	208.981	358.802	419.262	310.859	671.678
EVM0097288	208.897	256.624	574.381	491.243	802.379
EVM0132532	208.384	63.6422	68.0922	56.6891	60.7853
EVM0064535	208.028	27.6724	60.1677	54.4831	26.4635
EVM0132219	207.714	318.324	69.203	184.281	64.3706
Artemisia_argyi_newGene_14240	207.066	238.442	357.419	308.399	565.584
EVM0108213	206.988	259.188	34.9689	185.495	52.6048
EVM0108621	206.885	15.4943	30.4398	1.79376	76.5343
EVM0139004	206.779	123.309	109.195	118.773	142.176
EVM0058272	206.166	65.0026	22.8979	47.7672	11.1413
EVM0056511	206.037	233.612	187.719	186.32	205.563
EVM0054646	205.936	78.7906	69.3649	24.8	90.1784
EVM0098372	205.713	224.884	206.513	253.043	237.765
EVM0012761	205.595	325.716	266	300.941	419.132
EVM0083079	205.392	231.859	364.387	298.963	507.427
EVM0121972	205.312	193.868	234.799	222.03	176.454
EVM0095977	205.152	372.357	77.5552	265.908	153.2
EVM0015748	205.059	190.143	230.953	238.925	209.086
EVM0128835	203.362	127.553	179.961	211.824	235.406
EVM0015987	203.356	237.277	546.64	361.23	659.375
EVM0145893	203.279	69.9328	84.7936	85.5449	43.7554
EVM0067835	203.065	245.49	216.972	247.597	385.431
EVM0000547	202.797	438.103	104.397	237.854	114.62
EVM0119845	202.695	210.464	172.208	202.374	171.603
EVM0102343	202.296	288.739	629.646	327.305	796.885
EVM0002156	202.06	285.452	420.446	315.044	463.44
EVM0018983	201.837	110.287	85.3524	48.9361	96.4306
EVM0129120	201.318	335.859	42.2111	176.479	61.621
EVM0044642	201.148	256.577	346.686	267.739	529.688
EVM0039533	200.299	219.593	370.775	177.657	365.28
EVM0016620	200.274	272.382	213.568	193.992	276.288
EVM0039779	199.677	164.614	654.759	254.173	470.578
EVM0049365	199.575	206.477	141.211	181.766	203.888
EVM0048459	198.879	243.084	322.371	260.521	502.395
EVM0049565	198.853	173.547	354.159	303.587	304.421
EVM0082673	198.581	332.849	53.1856	200.178	74.3682
EVM0046403	198.555	77.8837	27.6702	34.5643	9.85666
EVM0143199	198.205	241.567	52.3075	145.727	92.0915
EVM0052037	198.054	283.366	410.19	309.241	483.007
EVM0025916	197.895	163.252	198.353	216.544	226.258
EVM0008050	197.524	97.8172	27.1742	49.7881	14.7994
EVM0119278	197.241	24.253	63.8549	4.86849	90.6785
EVM0065365	196.487	216.341	90.3758	164.019	153.428
EVM0138823	196.321	121.169	37.4087	93.1217	55.6384
Artemisia_argyi_newGene_20689	196.242	115.634	108.79	108.885	45.2551
EVM0102254	195.136	174.929	240.415	172.078	213.131
EVM0074974	194.648	265.88	278.387	273.23	357.526
EVM0080225	194.639	79.8927	3.02678	22.375	1.87158
EVM0081277	194.415	199.033	269.909	147.879	210.93
EVM0106677	193.977	323.056	82.7424	266.269	236.336
EVM0050919	193.839	47.7692	9.31834	43.1757	9.05098
EVM0120914	192.949	154.447	55.9615	113.291	57.4232
EVM0133717	192.707	225.192	202.612	199.276	389.287
EVM0074858	192.624	33.1347	25.1299	42.4089	3.4064
EVM0049773	192.489	192.667	247.403	237.414	290.848
EVM0062360	192.446	21.8293	15.5061	10.5006	0.0664567
EVM0107525	192.314	324.135	518.307	291.55	657.95
EVM0018819	192.077	266.2	371.148	262.892	743.075
EVM0003240	192.023	266.316	16.3726	98.5157	10.9212
EVM0132119	191.816	98.0857	142.447	118.575	88.3904
EVM0024259	191.562	295.314	299.425	256.879	338.977
EVM0009139	191.391	81.9471	40.2103	32.4028	3.72702
EVM0032904	191.39	94.5963	23.0218	41.1557	8.74334
EVM0099778	191.211	283.625	132.241	222.627	236.687
Artemisia_argyi_newGene_27342	190.95	173.577	80.3056	152.623	136.545
EVM0083077	190.889	242.39	419.448	260.516	362.046
EVM0030071	189.682	302.22	164.958	196.335	109.266
EVM0135741	189.084	211.075	191.194	180.294	244.456
EVM0014746	188.999	277.476	69.6408	155.027	123.468
EVM0108870	188.967	210.2	172.183	185.895	217.41
EVM0039455	188.733	329.236	36.9136	174.952	55.4232
EVM0092092	187.89	121.018	86.7209	102.013	114.476
EVM0056675	187.79	10.1702	1.04737	23.9249	0.0154757
EVM0036825	187.703	182.406	173.622	170.347	269.24
EVM0062292	187	76.505	70.843	75.9509	27.1916
EVM0129568	186.659	57.9975	25.8162	28.5619	18.5343
EVM0088490	186.154	104.779	53.5758	69.1601	41.2305
EVM0140318	185.992	121.041	111.02	88.1653	118.546
EVM0108373	185.406	175.486	134.238	118.409	155.059
EVM0018310	185.116	60.5767	27.0837	36.6204	5.94885
EVM0074655	184.073	34.2287	174.275	160.4	165.918
EVM0103386	183.876	246.793	172.768	200.079	326.378
EVM0123346	183.753	215.372	269.511	249.886	419.338
EVM0016751	183.494	79.3197	81.1487	70.1497	47.2364
EVM0087199	183.449	438.707	176.975	179.602	238.382
EVM0046352	183.262	60.5652	24.3094	34.3359	6.31075
EVM0070268	182.969	413.101	238.757	329.978	401.976
EVM0067929	182.252	21.2143	15.0796	10.731	0.134586
EVM0037223	181.868	273.077	328.251	242.734	394.614
EVM0080611	181.652	115.87	91.4706	51.4105	89.0494
EVM0065044	180.912	191.438	113.639	174.134	123.368
EVM0124639	180.69	209.059	469.426	284.458	470.557
EVM0122248	180.618	84.7484	51.7309	77.8068	12.6163
EVM0142769	180.398	157.074	64.3209	132.812	68.7555
EVM0077371	180.227	27.0018	59.7389	6.34455	144.874
EVM0037144	180.131	227.733	177.688	163.872	232.31
EVM0078050	180.095	179.495	256.977	206.465	279.824
EVM0022260	180.028	106.185	36.9419	59.7174	32.255
EVM0118052	179.779	261.054	237.504	285.374	260.929
EVM0132618	179.463	149.242	122.695	118.17	135.165
EVM0138388	179.341	251.057	69.2468	122.365	133.306
EVM0086766	178.987	236.184	195.325	298.036	269.835
EVM0064660	178.632	233.926	186.702	185.064	221.094
EVM0135791	178.588	304.98	340.79	259.493	465.979
EVM0116133	178.51	356.8	551.531	356.766	962.433
EVM0111883	177.766	215.242	32.8272	134.861	65.9458
EVM0132902	177.655	112.782	21.8281	64.059	22.1341
EVM0019068	177.431	188.924	166.843	162.928	176.041
EVM0120386	177.244	185.01	310.221	145.838	290.432
EVM0036192	177.018	331.456	394.232	305.467	710.685
Artemisia_argyi_newGene_20546	176.921	133.648	36.1107	95.7356	40.8928
EVM0003980	176.668	170.493	292.001	129.513	350.507
EVM0087065	176.175	204.333	414.778	354.872	427.78
EVM0007717	175.698	39.0501	50.0856	61.0431	4.35157
EVM0004975	175.158	252.036	722.921	392.611	673.136
EVM0068461	175.09	119.082	45.5844	100.63	49.3491
EVM0048066	175.038	210.202	160.945	162.79	232.335
EVM0054876	174.649	174.298	383.827	325.718	452.264
EVM0083396	174.502	34.6519	45.7708	64.3399	41.9184
EVM0059008	174.295	282.114	223.657	232.438	355.835
EVM0065233	174.257	52.86	6.2094	59.563	2.91056
EVM0007826	173.889	248.896	282.625	174.33	352.509
EVM0098023	173.531	65.7116	60.8089	58.2343	61.4533
EVM0111497	173.369	229.78	64.8475	151.223	88.4332
EVM0019581	172.632	103.386	110.338	94.7284	164.809
EVM0122689	172.528	92.0472	86.0808	134.911	134.851
EVM0105290	172.525	197.216	155.344	153.048	127.373
EVM0023397	172.37	35.5102	15.5512	22.5498	5.07137
EVM0046020	171.812	1177.52	945.97	1189.32	909.642
EVM0122254	171.417	96.5058	27.2085	60.469	29.3032
EVM0117712	171.339	74.3236	39.2179	26.932	40.7671
EVM0076493	170.244	334.67	10.2265	196.114	34.6032
EVM0017965	170.146	177.756	189.01	218.935	205.443
EVM0090767	169.98	41.3243	22.1248	29.2567	7.23993
EVM0143433	169.94	268.982	79.6102	123.429	139.893
EVM0093725	169.896	289.254	460.27	268.679	580.496
EVM0122817	169.791	112.022	36.35	52.7881	26.682
EVM0097443	169.606	218.594	463.188	305.034	559.408
EVM0127065	169.557	157.393	49.8339	112.811	59.2006
EVM0130562	169.346	202.644	340.238	248.572	474.653
EVM0144574	169.317	53.8253	32.1889	27.9334	10.1602
EVM0096389	168.412	53.1711	16.1926	49.2281	1.19001
EVM0093848	168.335	42.6908	35.8816	16.2237	6.59671
EVM0137614	168.129	112.373	246.595	151.873	121.925
EVM0004495	167.873	246.774	448.549	308.88	776.632
EVM0134059	166.882	31.1366	10.1279	5.04559	55.1127
EVM0057648	166.356	80.4629	448.884	147.274	169.351
EVM0006143	166.283	320.285	363.932	287.503	670.662
EVM0130995	166.136	51.0411	56.3006	47.8729	45.8833
EVM0016492	165.984	144.585	69.7931	94.5965	86.1785
EVM0131229	165.966	202.614	375.703	237.232	275.434
EVM0090755	165.858	100.727	88.0244	100.592	51.528
Artemisia_argyi_newGene_15923	165.779	301.255	222.986	249.741	330.856
EVM0040946	164.521	186.062	173.004	239.97	276.377
EVM0048059	164.391	192.878	402.88	342.597	423.063
EVM0081199	164.042	192.549	292.386	242.999	404.445
EVM0102193	163.789	103.985	107.064	86.018	51.5588
EVM0101186	163.336	108.898	196.856	206.678	208.905
EVM0124125	162.96	268.122	23.656	173.509	67.5947
EVM0018291	162.817	199.196	626.098	440.507	721.46
EVM0052174	162.511	116.333	60.8697	51.8952	54.3219
EVM0024200	162.457	166.865	177.832	195.469	195.97
EVM0108978	162.333	57.3351	71.6356	34.2213	73.1534
EVM0053433	162.04	20.4639	44.1135	3.11189	79.1352
EVM0073274	161.916	179.657	165.41	172.002	192.359
EVM0027719	161.599	152.043	103.244	133.765	72.6463
EVM0080757	161.374	245.936	720.751	385.958	654.307
EVM0040357	161.293	137.821	52.9122	126.033	49.7278
EVM0074183	161.247	126.46	68.139	90.2365	129.936
EVM0004199	160.888	75.9537	77.5012	31.0588	127.76
EVM0015317	160.708	263.599	54.4198	152.632	49.6333
EVM0120674	160.578	119.342	72.821	92.7178	58.5618
EVM0055415	160.379	1.7353	94.0461	29.1304	45.888
EVM0099408	160.306	215.249	268.883	234.27	338.744
EVM0052069	160.076	165.981	76.5208	162.893	97.744
Artemisia_argyi_newGene_2263	159.949	455.392	309.952	287.686	820.599
EVM0124438	159.852	139.481	85.7043	141.439	105.711
EVM0108844	159.732	70.4432	84.5825	163.314	42.5621
EVM0094425	159.722	392.263	41.9316	222.777	114.426
EVM0137780	159.258	22.3084	65.186	14.297	14.0065
EVM0125800	159.054	285.492	54.0953	199.71	114.362
EVM0008298	158.953	226.459	125.458	241.166	154.93
EVM0067815	158.941	223.975	74.3251	139.674	97.8587
EVM0128993	158.744	223.933	89.7419	147.135	102.143
EVM0115190	158.672	75.7758	93.1089	70.9019	44.6587
EVM0121781	158.528	253.304	281.164	240.141	290.148
EVM0003255	158.299	132.169	59.1707	134.253	107.745
EVM0114975	158.266	110.989	76.995	54.2834	86.7557
EVM0061803	158.108	24.705	36.7547	25.7006	3.9805
EVM0000405	158.081	45.0477	37.7349	37.9365	15.9634
EVM0087915	157.764	63.6594	32.5946	61.5887	25.9711
EVM0100507	157.647	165.591	112.288	112.272	83.6739
EVM0033669	157.587	89.9725	22.2048	78.6758	22.9916
EVM0103764	157.393	207.637	215.724	237.985	429.205
EVM0108534	157.392	360.804	61.9334	164.92	143.216
EVM0110026	157.131	106.241	103.442	82.5498	92.2137
EVM0030687	156.752	83.9141	57.9841	75.5942	53.9743
EVM0067541	156.596	287.773	204.856	147.469	224.184
EVM0017780	156.467	144.658	106.537	112.744	110.257
EVM0091442	156.267	101.178	21.2007	38.9848	16.4116
EVM0034749	156.036	167.231	158.465	150.506	155.89
EVM0108246	155.781	98.1216	74.2815	84.732	61.3833
EVM0030133	155.72	82.189	37.7215	47.0421	17.4336
EVM0074619	155.541	79.5685	25.9034	50.3568	1.41735
EVM0005311	155.253	195.689	154.088	227.663	163.855
EVM0090200	154.857	169.483	158.041	138.769	233.365
EVM0075972	154.481	90.7726	17.4306	51.3757	23.1526
EVM0056294	154.455	33.2498	23.5736	21.1221	0.469623
EVM0092214	154.168	176.173	315.147	227.85	421.774
EVM0128687	154.116	98.3011	96.052	104.333	90.0235
EVM0055646	153.82	244.81	69.0486	176.801	94.7351
EVM0035966	153.711	18.7937	57.276	78.9101	14.7994
EVM0011068	153.7	241.745	252.389	234.568	398.885
EVM0068091	153.671	28.7897	48.1646	28.4548	35.889
EVM0075139	153.337	11.8134	50.9345	32.3382	14.1454
EVM0101496	152.98	113.691	15.6361	83.1626	20.7636
EVM0002178	152.699	296.189	232.749	272.849	317.442
EVM0023682	152.567	225.74	169.214	168.567	307.592
EVM0045253	152.356	55.6437	60.0471	63.1915	19.9261
EVM0085415	152.276	263.801	143.442	172.055	277.225
EVM0056230	152.181	74.2577	171.903	108.698	171.062
EVM0114391	151.91	113.096	35.6278	84.649	42.7718
EVM0073977	151.846	155.543	156.158	183.351	184.159
EVM0002126	151.833	145.526	76.6012	146.084	133.348
EVM0102671	151.517	139.004	225.251	146.617	185.679
EVM0146309	151.431	220.261	17.2877	77.3673	14.63
EVM0047339	151.194	60.9433	29.8914	49.875	20.6467
EVM0020872	150.959	32.3627	19.0705	29.3148	3.56213
EVM0044665	150.816	209.178	127.039	246.034	163.764
EVM0115536	150.716	251.457	17.8303	132.252	58.5879
EVM0076212	150.71	161.837	33.7559	154.883	70.4737
EVM0141069	150.302	16.787	14.5653	8.98876	35.4069
EVM0091357	150.068	113.961	19.5232	114.415	21.8593
EVM0074060	150.056	171.862	340.548	201.522	273.597
EVM0060866	149.941	244.417	30.5909	167.421	91.1659
EVM0035525	149.92	89.4323	98.8392	86.0118	100.748
EVM0111101	149.818	50.2579	58.442	39.1162	49.1485
EVM0013071	149.783	122.042	42.3723	99.6093	36.2015
EVM0009016	149.649	149.184	151.888	193.368	201.145
EVM0072938	149.294	60.5856	19.9948	10.7149	43.5939
EVM0006696	149.276	83.1565	43.5188	47.3759	17.177
EVM0055958	149.113	138.448	118.605	124.202	145.931
EVM0098173	148.742	80.9724	26.7397	76.7591	4.35693
EVM0043289	148.731	21.8726	44.7465	3.95185	78.5836
EVM0060444	147.38	43.3519	52.3987	65.1315	22.7072
EVM0056279	147.049	279.562	137.428	198.896	189.118
EVM0008587	147.022	175.432	537.857	270.949	470.206
EVM0129941	146.935	78.1761	94.106	101.578	117.824
EVM0141866	146.829	149.168	27.9048	159.909	69.0662
EVM0087087	146.525	257.755	82.6842	199.781	193.446
EVM0043611	146.416	63.9444	40.296	43.1911	2.53318
EVM0101099	146.406	70.2944	46.9098	71.7807	60.3861
EVM0057085	146.276	67.5755	40.4864	63.1281	9.73399
EVM0127795	145.924	50.1526	50.2913	53.9007	36.0371
EVM0033348	145.92	151.535	14.2988	68.5098	18.3139
EVM0030535	145.902	157.529	70.0265	107.248	69.754
EVM0097236	145.752	138.968	221.745	142.417	245.739
EVM0017121	145.374	89.1369	150.432	110.498	139.808
EVM0088658	145.297	50.3432	23.5187	30.5767	12.652
EVM0033198	145.106	88.4238	107.877	95.2559	94.9444
EVM0020985	144.98	54.4465	46.4492	48.8435	31.7528
EVM0049858	144.962	257.94	169.066	220.574	194.852
EVM0030189	144.831	64.4469	16.8199	37.2524	2.10662
EVM0031003	144.81	173.719	139.218	142.86	133.719
EVM0037498	144.766	158.31	6.86895	41.9505	4.8711
EVM0067909	144.652	202.363	36.2778	139.772	66.4885
Artemisia_argyi_newGene_2445	144.617	62.0714	70.861	60.6867	42.1013
EVM0071997	144.295	78.1121	50.1361	62.9205	4.90801
EVM0007999	144.293	174.327	285.942	213.514	382.746
EVM0139800	144.156	192.845	17.9266	196.981	69.6462
EVM0102024	143.822	182.628	176.988	212.617	209.991
EVM0044153	143.494	173.798	483.385	473.749	654.383
EVM0022611	143.422	107.045	21.3769	94.3583	16.7973
EVM0010426	143.197	243.608	142.604	199.662	200.245
EVM0055790	143.146	86.4272	21.7099	64.8108	3.68318
EVM0073706	142.793	52.2407	28.4542	30.9366	13.9338
EVM0086861	142.665	222.881	132.053	185.219	154.885
EVM0001758	142.444	52.9362	42.815	25.9349	38.3231
EVM0052871	141.858	165.307	152.482	146.124	185.62
EVM0105863	141.518	55.7394	18.9427	38.79	9.6256
EVM0001222	141.503	57.3392	33.2404	47.2946	18.5833
EVM0031811	141.106	226.115	35.6563	194.473	88.1024
EVM0085881	141.089	154.965	261.619	175.264	341.034
EVM0060248	141.044	91.3014	39.142	75.1186	24.1367
EVM0107156	140.469	27.3263	8.09304	27.4508	1.75377
EVM0136547	140.403	235.995	192.303	185.269	304.381
EVM0142053	139.893	66.7361	26.7965	52.8903	31.8249
EVM0038382	139.708	67.4025	29.0208	40.1118	6.46175
EVM0079586	139.638	192.323	210.345	189.121	226.855
EVM0082845	139.363	50.5389	23.0879	24.9476	0.387702
EVM0050137	139.221	21.5377	20.8114	16.6871	2.39388
EVM0041317	139.182	190.044	36.2212	167.316	45.6106
EVM0059710	138.712	104.671	104.534	99.5273	70.1961
EVM0059998	138.186	68.0974	15.5305	43.701	13.7319
EVM0111831	137.987	226.32	195.203	176.095	380.889
EVM0019679	137.875	174.792	169.115	171.518	296.99
EVM0082150	137.752	115.5	38.06	75.13	40.7414
EVM0018053	137.33	122.757	63.7718	104.353	61.7621
EVM0121231	137.27	98.6301	33.7314	74.5755	45.1899
EVM0016697	136.875	201.379	195.13	152.664	254.366
EVM0066873	136.799	29.9344	41.8931	33.7999	24.8873
EVM0143989	136.546	156.116	32.4024	94.0976	47.9288
EVM0012363	136.38	118.486	36.6728	100.726	41.0973
EVM0037670	136.17	255.542	417.266	171.134	731.549
EVM0108487	136.1	124.611	16.0769	118.451	31.6038
EVM0011202	136.04	42.384	57.7069	63.7471	28.596
EVM0034216	135.971	133.655	74.7493	111.313	66.6601
EVM0141165	135.9	34.9875	30.8406	26.9998	0.931815
EVM0115601	135.748	43.5912	18.4534	26.1177	5.02431
EVM0059271	135.704	129.969	15.253	78.2509	41.0431
EVM0010010	135.55	116.45	89.3334	82.9835	103.5
EVM0058403	135.411	456.93	41.4408	187.607	135.121
EVM0042473	135.342	40.9279	6.2188	49.7743	2.93433
EVM0126919	135.338	24.0335	40.7079	25.2645	30.658
EVM0104808	135.252	118.4	241.375	174.882	280.893
EVM0103799	135.197	186.161	328.794	262.261	379.773
EVM0034626	135.175	127.122	122.813	78.6398	92.6951
EVM0069950	135.151	16.4931	5.6424	18.7653	3.04386
EVM0022840	134.942	119.516	137.536	137.138	172.264
EVM0128501	134.842	25.6499	77.0052	16.0165	88.7207
Artemisia_argyi_newGene_18270	134.481	205.905	145.704	164.197	179.585
EVM0010558	134.3	173.42	22.8107	128.016	27.6539
EVM0032967	134.27	71.271	64.4561	50.3721	55.2561
EVM0080572	134.236	247.689	354.845	242.759	660.954
EVM0063804	133.817	32.5742	141.711	302.891	89.1924
EVM0147001	133.579	108.274	14.2333	54.6558	2.65811
EVM0041332	133.545	58.5504	38.7232	51.665	34.8152
EVM0137145	133.193	63.1634	67.4245	64.8755	64.1025
EVM0039598	133.13	131.695	164.271	162.402	172.137
EVM0011198	132.805	49.3054	64.5247	88.0302	33.6186
EVM0120840	132.712	48.866	29.5717	36.6701	14.078
EVM0087044	132.188	200.033	88.2349	137.365	124.519
EVM0070871	132.149	211.874	181.302	275.724	269.207
EVM0114335	132.066	14.3702	18.8635	21.0967	17.9492
EVM0132518	131.927	211.009	21.1094	103.628	26.3896
EVM0052270	131.907	41.1088	27.7579	23.5818	14.3567
EVM0049266	131.871	87.5909	49.7938	62.4496	54.5477
EVM0037539	131.58	115.776	9.14071	53.8232	3.12808
EVM0049125	131.274	189.464	46.8731	152.105	17.3661
EVM0089614	131.27	151.527	167.3	157.425	165.802
Artemisia_argyi_newGene_26659	130.923	168.299	108.597	136.775	187.509
EVM0120616	130.734	282.467	18.3329	171.48	87.4466
EVM0106354	130.665	221.934	381.933	275.017	564.107
EVM0046935	130.364	168.16	259.881	212.083	264.533
EVM0007060	130.224	252.014	262.797	213.018	176.456
EVM0008098	130.119	49.5373	44.4447	39.3341	13.0113
EVM0023438	130.095	199.485	55.5593	135.773	53.5847
EVM0146217	129.814	21.0909	116.526	113.028	115.841
EVM0031505	129.793	215.54	257.821	248.815	242.762
EVM0054653	129.383	86.1944	44.0957	71.6781	47.7887
EVM0072618	129.226	157.401	128.499	139.831	190.945
EVM0020143	128.999	48.7417	49.8574	43.416	18.4419
EVM0033633	128.931	73.7207	16.2087	52.0259	2.39604
EVM0093584	128.885	85.4651	54.5076	132.869	112.194
EVM0099330	128.462	101.262	86.104	82.3433	66.3054
EVM0067447	128.398	175.539	110.142	144.853	155.876
EVM0074887	128.249	10.441	20.7416	1.20713	50.8607
EVM0054057	127.974	198.8	69.876	172.437	173.935
EVM0016282	127.942	98.6053	86.0489	90.2157	85.3197
EVM0054693	127.892	116.393	42.0497	84.3256	49.1622
EVM0086289	127.696	288.742	207.287	212.79	366.955
EVM0010103	127.662	197.973	172.213	152.635	214.299
EVM0002413	127.657	201.32	292.249	242.761	258.349
EVM0136956	127.515	85.6979	36.1793	49.8799	14.7156
EVM0116135	127.219	125.363	12.1581	83.6423	30.9526
EVM0023427	127.192	130.891	122.879	114.736	129.276
EVM0094639	127.151	149.108	156.174	137.682	169.749
EVM0040145	127.096	193.135	190.003	151.037	203.668
EVM0033738	126.916	51.5338	13.4963	53.2784	15.7379
EVM0060590	126.624	71.5665	154.541	155.048	94.5173
EVM0030816_EVM0094777	126.525	140.856	233.983	199.048	234.451
EVM0068289	126.421	172.736	206.003	161.206	280.213
EVM0077081	126.296	67.6195	63.4027	116.983	82.4498
EVM0014217	126.224	67.8102	92.3046	90.1091	67.0023
EVM0132199	126.192	147.205	82.1235	139.569	86.3318
EVM0057166	126.083	90.642	69.3619	94.804	54.527
EVM0049650_EVM0102753	125.725	143.18	169.44	146.878	180.36
EVM0065762	125.708	87.5377	53.8911	58.1527	66.5548
EVM0036403	125.685	350.312	276.019	257.298	47.854
Artemisia_argyi_newGene_5561	125.507	135.003	120.246	159.3	123.33
EVM0120826	125.423	185.64	160.966	174.082	153.742
EVM0067348	125.353	183.365	144.632	171.572	190.774
EVM0083382	125.32	47.9945	107.472	60.1235	73.8917
EVM0135509	125.114	249.434	366.681	245.988	664.22
EVM0037926	125.08	47.6574	33.6433	44.7647	6.78
EVM0041580	124.953	132.404	140.753	145.695	219.71
EVM0034053	124.898	258.177	75.0951	163.315	76.2416
EVM0138577	124.883	113.374	101.344	96.7235	107.933
EVM0105265	124.109	49.9705	15.8386	37.3699	19.9169
EVM0143941	123.996	194.294	327.596	126.999	506.475
EVM0099806	123.951	613.006	439.63	459.782	457.971
EVM0042516	123.418	87.9681	46.5024	65.6857	44.0443
EVM0078814	123.194	119.804	244.981	156.548	169.478
EVM0143163	123.176	22.1639	11.0825	8.64098	5.8473
EVM0096057	123.102	97.3587	8.39758	43.1263	15.4314
EVM0115316	123.081	161.589	144.018	136.914	204.217
EVM0025047	123.026	296.16	205.927	265.516	336.101
EVM0130734	122.832	20.0599	10.0585	20.6423	2.68112
EVM0122445	122.79	114.234	8.80479	54.352	16.1997
EVM0143245	122.499	157.91	172.547	165.589	209.525
EVM0013533	122.422	117.591	10.3481	149.837	28.5325
Artemisia_argyi_newGene_25828	122.101	89.6727	142.126	157.324	138.808
EVM0079729	121.935	153.462	118.489	125.157	137.33
EVM0108357	121.843	131.818	141.632	136.061	152.743
EVM0080895	121.755	65.141	40.6075	67.4374	25.1553
EVM0054027	121.479	20.7942	65.1935	34.7544	20.5509
EVM0100114	121.457	62.5338	48.2958	50.1906	25.9582
EVM0048615	121.331	221.79	338.217	136.53	545.311
EVM0103939	121.079	181.518	197.275	188.738	290.218
EVM0042269	120.991	86.8996	47.3945	90.8408	65.3729
EVM0047884	120.93	269.776	35.7321	190.502	148.702
EVM0044519	120.873	231.362	6.9686	63.0917	10.0797
EVM0113880	120.828	484.251	462.852	223.209	732.994
EVM0003872	120.531	77.0415	64.8781	82.1439	61.1159
EVM0043386	120.52	130.057	104.844	104.414	140.865
EVM0079810	120.491	55.4232	27.0423	39.7845	17.3128
Artemisia_argyi_newGene_26235	120.454	302.337	911.248	701.945	750.608
EVM0094315	120.427	95.6389	84.8779	58.39	99.5592
EVM0041257	120.332	139.536	25.4451	87.1757	35.5615
EVM0045852	120.131	95.3706	19.1893	77.6037	36.6249
EVM0078438	119.96	55.0713	103.735	101.003	71.4919
EVM0041211	119.674	52.5666	43.5917	67.2545	22.8527
EVM0004100	119.645	93.2661	50.8635	91.7452	61.1262
EVM0054820	119.604	306.625	84.8616	176.733	93.8307
EVM0012686	119.524	82.9149	65.08	57.3422	69.6312
EVM0044724	119.407	212.148	225.211	180.207	361.157
EVM0068190	119.171	84.9535	93.4271	88.7608	55.648
EVM0097902	119.158	157.02	126.426	106.272	156.829
EVM0069486	119.13	173.079	101.202	138.848	160.186
EVM0011723	119.064	35.9298	25.5254	22.7423	33.449
EVM0086781	119.008	148.224	169.482	193.067	142.824
EVM0098990	118.883	85.2597	43.9219	60.1596	23.7297
EVM0054229	118.846	42.8974	53.024	30.3779	2.626
EVM0107095	118.813	87.1369	201.679	203.343	102.277
Artemisia_argyi_newGene_14604	118.804	139.747	126.469	146.855	136.023
EVM0132082	118.571	161.981	318.674	211.47	403.009
EVM0120748	118.462	31.245	6.66211	13.9358	1.37351
EVM0072794	118.2	107.323	163.755	111.275	144.462
EVM0062452	118.026	22.9397	109.702	63.7661	90.0067
EVM0125751	117.971	29.6282	19.6354	18.7969	0.430159
EVM0043763	117.894	253.959	108.286	182.123	156.122
EVM0110926	117.894	112.054	153.732	128.821	105.165
EVM0074232	117.892	51.5062	40.4737	33.7681	34.5678
Artemisia_argyi_newGene_30056	117.846	129.096	50.0347	111.529	2.09074
EVM0075627	117.782	79.1537	157.533	88.8561	68.1137
EVM0133072	117.766	108.136	180.124	150.224	216.435
EVM0086762	117.681	171.133	136.284	144.663	158.988
EVM0010948	117.612	100.866	98.823	108.279	117.758
EVM0022961	117.606	69.3479	117.928	95.2055	66.9847
EVM0110576	117.471	44.0744	48.8486	35.4225	43.9936
EVM0075646	117.387	76.575	47.1249	69.1785	18.3772
EVM0077891	117.303	18.6664	39.9086	39.3499	7.0518
EVM0056600	116.881	112.427	57.8079	107.307	56.19
EVM0137668	116.785	63.4153	17.2341	53.1158	27.6217
EVM0063525	116.736	99.1071	132.236	131.529	111.042
EVM0111733	116.713	137.511	134.252	121.338	164.502
EVM0073645	116.696	80.4849	32.2664	56.3293	30.4287
EVM0056139	116.657	50.6965	10.8952	35.0533	10.5747
EVM0124843	116.471	136.498	118.879	112.636	142.06
EVM0042000	116.469	180.671	77.9683	161.163	85.1187
EVM0090466	116.291	191.678	114.959	149.457	127.442
EVM0083710	116.245	29.5176	18.743	21.0761	0.336427
EVM0038165	115.963	124.096	111.023	121.655	112.444
EVM0088305	115.854	150.066	113.514	111.098	149.172
EVM0079490	115.839	230.378	44.0097	174.371	97.4401
EVM0144320	115.83	144.094	99.8006	121.286	109.842
EVM0053976	115.53	199.047	321.482	131.287	513.997
EVM0072802	115.482	130.568	17.8965	91.4206	51.9719
EVM0060330	115.454	25.6569	22.0118	26.7622	3.07146
EVM0090739	115.411	138.016	134.031	129.993	164.536
EVM0107605	115.34	75.1721	75.3792	82.9546	43.4055
EVM0080074	115.066	42.1635	43.3365	13.948	96.7014
EVM0071983	114.911	199.052	101.873	139.578	185.479
EVM0102506	114.895	55.1185	104.397	94.8385	72.3901
EVM0061408	114.21	104.828	22.6743	78.2405	28.5451
EVM0002435	114.184	68.2005	145.486	70.181	91.2901
EVM0077161	113.79	128.786	20.1891	88.4914	38.4286
EVM0130492	113.728	265.696	45.228	159.151	81.0885
Artemisia_argyi_newGene_16497	113.713	163.902	130.516	87.9601	137.752
EVM0116323	113.705	112.339	193.116	142.97	247.353
EVM0080566	113.615	105.054	71.2178	96.9813	71.3723
EVM0003053	113.302	97.338	65.7289	43.5498	48.205
EVM0130278	113.265	132.564	99.4868	140.419	134.358
EVM0089116	113.169	46.7752	46.5507	45.7091	25.43
EVM0123210	113.047	118.644	203.019	179.625	215.865
EVM0116879	112.798	37.6049	5.18676	45.5564	1.32058
EVM0005618	112.786	235.508	91.0009	180.969	146.762
EVM0131120	112.746	37.3081	19.3631	11.0118	1.34477
EVM0061270	112.714	149.229	12.8761	50.1156	6.14496
EVM0042924	112.594	180.74	173.398	138.897	273.36
EVM0087269	112.507	110.594	91.6623	89.5993	107.328
EVM0059770	112.461	106.154	174.848	137.45	184.233
EVM0054937	112.231	108.139	22.2343	72.5339	29.3263
EVM0012561	112.227	141.433	151.396	120.018	146.284
EVM0098864	112.181	147.595	23.4423	91.1803	47.0726
EVM0114464	112.131	10.5465	7.79902	7.17984	4.18316
EVM0129144	111.762	120.989	14.0053	75.6756	42.9164
EVM0051868	111.718	7.15561	12.4806	15.5238	1.5461
EVM0113039	111.343	79.5169	118.813	126.659	70.304
EVM0043638	111.343	133.175	208.068	122.087	245.219
EVM0065517	111.287	95.6324	26.4062	54.1772	27.6452
EVM0020124	111.242	220.447	76.2324	172.841	124.13
EVM0087641	111.155	70.7907	94.1034	110.029	77.3936
EVM0106251	110.734	105.731	205.644	171.57	206.245
EVM0127118	110.683	198.095	259.012	196.642	284.782
EVM0014935	110.659	54.2617	39.6483	44.9409	24.4709
EVM0068420	110.638	131.589	155.766	119.401	122.74
EVM0044714	110.59	134.114	213.578	188.005	236.463
EVM0024846	110.509	148.473	53.7448	111.388	54.0187
EVM0056434	110.381	215.996	132.406	226.413	233.89
EVM0130979	110.362	33.8254	27.2941	33.7785	10.7313
EVM0138056	110.117	323.42	133.618	129.903	187.402
EVM0003638	110.107	220.401	378.574	266.374	384.152
EVM0080373	110.07	78.104	36.4746	89.9851	1.43438
EVM0012139	110.038	133.871	66.9044	134.575	110.558
EVM0013893	110.031	266.554	61.3894	153.778	77.2689
EVM0146147	109.947	44.4143	39.3529	28.7872	65.5384
EVM0063136	109.894	103.394	56.2312	88.5887	54.0591
EVM0077973	109.879	100.99	157.639	152.266	170.19
EVM0146085	109.816	30.8973	28.0138	26.1785	11.9494
EVM0016706	109.806	51.2795	68.0462	65.1765	42.4627
EVM0052787	109.724	138.192	53.7293	85.5934	58.4517
EVM0072951	109.599	109.078	101.456	100.451	95.8803
EVM0138123	109.528	71.8239	13.7471	74.1952	13.4178
EVM0067373	109.508	152.628	16.13	180.738	51.0758
EVM0051686	109.408	72.3339	42.3202	66.4265	43.0239
EVM0112778	109.377	116.155	48.4358	79.273	40.3705
EVM0047887	109.377	148.29	182.637	158.51	270.194
EVM0028785	109.366	57.185	69.4832	41.8281	131.439
EVM0062479	109.359	14.009	34.5776	13.6634	15.306
EVM0130018	109.145	155.413	177.14	186.475	244.62
EVM0099553	108.891	73.6121	61.1977	76.8246	18.1688
EVM0075368	108.834	177.302	76.3301	132.053	73.3596
EVM0079405	108.695	161.963	62.8847	94.4056	87.9099
EVM0133633	108.611	70.107	42.1978	46.9993	14.2607
EVM0123091	108.545	132.222	125.999	116.926	147.348
EVM0084394	108.515	127.547	83.3372	109.206	91.2861
EVM0018736	108.451	88.6426	24.8719	53.2702	26.0291
EVM0085682	108.404	122.134	120.068	113.909	120.506
EVM0003477	108.397	77.1228	150.876	86.2776	107.174
EVM0105590	108.395	265.104	36.4649	156.231	89.3574
EVM0024399	108.384	127.139	31.5955	64.2341	40.1059
EVM0082976	108.352	86.5396	87.2971	78.0527	54.8273
EVM0093938	108.261	161.29	86.3898	173.761	111.282
EVM0080987	108.225	86.223	26.8605	62.2186	38.4752
EVM0029210	108.211	146.851	91.0022	93.5621	111.7
EVM0093300	108.163	163.711	82.8676	167.168	109.739
EVM0139892	108.154	209.779	233.332	158.725	343.429
EVM0030366	108.128	129.959	50.2085	108.756	42.1535
EVM0114002	107.914	169.255	155.891	116.438	120
EVM0108516	107.765	252.079	196.419	199.843	338.762
EVM0122715	107.597	102.372	69.9747	81.6219	71.804
EVM0026022	107.475	173.804	131.905	150.669	151.094
Artemisia_argyi_newGene_7944	107.418	84.8837	189.4	110.622	215.451
EVM0028713	107.385	112.52	28.5638	69.3947	12.5825
EVM0109108	107.343	85.5008	8.584	95.8465	10.973
EVM0098150	107.216	95.6665	71.6096	90.0621	57.0596
EVM0036024	107.057	103.348	176.914	145.657	300.59
EVM0021417	106.969	131.792	122.043	112.135	137.031
EVM0007555	106.833	26.575	16.5721	54.8918	4.83778
EVM0129865	106.821	72.5634	5.68736	33.2406	1.20929
EVM0103460	106.738	92.4866	40.2527	52.5234	17.6355
EVM0094302	106.672	116.656	108.326	119.24	109.065
EVM0048475	106.47	34.0707	34.0964	44.0296	16.3187
EVM0009025	106.347	138.887	159.326	118.936	137.062
EVM0013937	106.298	14.688	1.12304	23.6397	0.252747
EVM0019972	106.225	97.1132	267.682	127.405	181.581
EVM0060435	106.224	23.0141	28.0357	7.24692	53.3999
EVM0012861	106.102	222.758	129.921	147.503	124.883
EVM0093721	106.059	203.162	71.6359	145.873	89.4258
Artemisia_argyi_newGene_10668	106.021	16.5433	41.0552	22.5414	13.4942
EVM0119279	106.012	72.6755	18.6719	71.7724	19.9385
EVM0045317	105.994	120.059	306.232	150.976	351.155
EVM0118704	105.699	154.929	49.6172	92.7233	62.8496
EVM0126461	105.648	141.694	333.469	274.633	473.539
EVM0060357	105.638	134.606	137.694	124.04	157.638
EVM0066685	105.625	126.526	396.799	373.129	509.429
EVM0085890	105.549	140.19	162.194	134.778	190.236
EVM0134132	105.401	65.0629	32.694	51.1347	17.6584
EVM0013422	105.288	34.6385	15.1116	21.6214	2.33229
EVM0143809	105.27	184.018	390.516	302.844	455.827
EVM0003788	105.262	111.359	77.5953	92.895	72.2982
EVM0116532	105.262	194.297	97.5716	201.532	147.883
EVM0069517	105.13	76.6877	17.2918	42.669	18.6707
EVM0104904	105.068	104.804	107.672	116.794	106.093
EVM0124287	104.922	111.798	75.6784	98.8624	83.8572
EVM0008931	104.849	131.312	145.647	139.363	285.558
EVM0038827	104.795	32.4715	35.338	28.9665	17.6866
EVM0144605	104.772	35.8885	34.4848	58.9666	49.1164
EVM0055358	104.764	328.509	264.295	367.455	130.51
Artemisia_argyi_newGene_24199	104.725	123.658	95.7243	137.996	93.9675
EVM0001111	104.657	92.5241	17.7212	82.4696	38.0584
EVM0059706	104.639	39.9887	44.3612	40.7971	34.7194
EVM0112395	104.433	65.2212	100.426	108.468	87.4327
EVM0008539	104.142	61.527	11.9278	25.3216	5.01119
EVM0000416	104.112	99.468	79.7837	76.8558	107.848
EVM0120141	104.092	88.597	94.1505	89.3334	99.1667
EVM0108398	103.738	134.062	25.6362	94.108	29.6104
EVM0023590	103.608	89.8955	26.098	58.4954	44.2135
EVM0019133	103.517	111	10.9157	73.7458	31.6311
EVM0012853	103.374	32.7414	4.96978	35.5699	1.66978
EVM0000211	103.203	89.277	65.6141	86.0934	76.4209
EVM0046272	103.145	123.863	154.274	188.028	208.451
EVM0040812	103.087	100.083	151.037	110.445	126.318
EVM0038656	102.988	109.717	99.597	103.997	111.101
EVM0125206	102.711	89.4709	86.8907	85.7336	99.0719
EVM0037814	102.697	50.4353	53.4547	62.0229	35.2321
EVM0049282	102.447	56.6332	24.2069	40.4893	9.5728
EVM0098351	102.379	1308.6	122.597	35.5389	113.726
EVM0086812	102.328	46.8086	22.7864	20.606	12.1464
EVM0088521	102.286	44.7507	46.4927	46.5135	35.3764
EVM0106007	102.226	172.815	43.9482	154.323	87.633
EVM0027827	102.196	70.2821	119.944	71.5748	79.1809
EVM0104793	102.143	79.4945	123.08	114.623	113.186
EVM0074382	102.107	28.5978	33.6117	37.5371	19.3218
EVM0110796	102.093	33.9436	25.978	55.7856	3.36251
Artemisia_argyi_newGene_20739	101.88	23.2027	34.397	38.0524	5.59357
EVM0145199	101.842	48.0662	82.3476	51.6499	92.0835
EVM0021089	101.833	7.88694	11.4918	14.7192	1.68827
EVM0067855	101.77	176.858	92.0344	132.891	140.508
EVM0006654	101.753	146.875	204.454	195.309	215.557
EVM0001840	101.738	3.72792	0.668021	3.80401	0.15366
EVM0048130	101.475	160.203	90.7535	125.621	161.688
EVM0113883	101.452	142.503	108.455	113.606	155.442
EVM0045029	101.394	47.1074	19.7481	32.8754	5.24951
EVM0040880	101.305	56.92	66.696	67.7095	45.8456
EVM0046258	100.939	148.974	136.705	124.88	215.301
EVM0071298	100.908	43.0765	15.8308	25.3662	0.0955677
EVM0144606	100.836	112.699	106.897	128.703	129.133
EVM0116248	100.829	43.763	51.7949	46.4273	41.7405
EVM0081406	100.672	154.372	46.9857	98.5769	52.5752
EVM0029322	100.644	23.6914	72.4628	51.121	34.9383
EVM0095884	100.603	202.521	47.6802	137.154	88.0963
EVM0060228	100.576	203.675	246.067	145.035	296.515
EVM0102373	100.348	90.3798	96.0901	104.326	144.699
EVM0097936	100.274	103.345	4.15172	112.633	18.192
EVM0111997	100.112	41.3136	17.9936	28.8988	14.7828
EVM0098926	100.077	48.7968	39.3398	57.2455	47.4359
EVM0094926	100.036	41.1859	25.5286	30.2127	6.89128
EVM0025151	100.03	98.5144	65.1549	96.0088	78.304
EVM0022317	99.9768	62.7993	62.7523	89.7769	24.6595
EVM0053318	99.9722	130.462	286.761	155.5	364.003
EVM0053616	99.9501	150.091	238.569	150.601	171.265
EVM0107985	99.9033	100.564	37.9159	21.8116	5.26901
EVM0062642	99.7251	140.261	176.847	151.459	254.538
EVM0099898	99.6591	157.296	36.0366	125.454	57.7712
EVM0028898	99.5253	110.007	125.223	119.062	130.144
EVM0006597	99.4572	175.318	76.0684	118.449	50.5663
EVM0058382	99.3733	86.9367	45.014	74.2116	38.6795
EVM0092493	99.1994	62.5376	29.0264	34.8589	17.5025
EVM0006877	99.0585	122.227	16.3289	85.5386	17.8362
EVM0039040	98.9229	128.002	266.436	120.735	357.649
EVM0003335	98.8443	70.2909	44.9056	63.3026	137.045
EVM0031789	98.6731	109.311	130.599	108.973	94.4615
EVM0050696	98.5486	211.804	447.987	225.002	609.283
EVM0010351	98.2642	205.249	125.992	139.575	160.225
EVM0129348	98.1517	143.866	259.009	181.453	412.205
EVM0111551	97.9481	155.985	276.516	185.876	406.676
EVM0102554	97.9214	91.7572	14.4372	63.6464	20.421
EVM0001968	97.9072	110.948	119.361	118.487	132.073
EVM0141019	97.8573	118.748	112.774	107.242	162.841
EVM0132417	97.6673	110.205	83.2302	83.4653	115.502
EVM0038522	97.5262	186.95	18.625	115.128	38.6494
EVM0011615	97.5157	13.8296	11.6262	8.73669	3.62431
EVM0008490	97.1936	162.389	130.344	158.942	203.366
EVM0110791	97.1873	184.273	130.823	143.345	162.547
EVM0039332	97.072	171.097	80.2098	138.531	84.8142
EVM0024791	96.8093	21.3512	35.21	9.80627	25.7822
EVM0142569	96.7305	120.61	108.126	117.813	207.506
EVM0026475	96.6929	29.6646	42.9385	34.7503	40.3279
EVM0117858	96.6463	121.682	303.162	139.341	343.292
EVM0144927	96.4958	15.6791	93.9351	85.6768	111.657
EVM0122117	96.4955	52.5731	20.1884	51.6333	6.52406
EVM0102593	96.489	201.965	32.5128	183.503	103.967
EVM0094082	96.4372	23.9672	20.359	18.6833	16.541
EVM0055484	96.423	103.248	227.85	132.234	162.93
EVM0096340	96.3562	32.6741	22.0376	21.2112	12.0518
EVM0145001	96.2485	115.192	51.2503	65.6479	52.5091
EVM0088739	96.1859	245.433	8.2671	151.913	29.8897
EVM0129819	96.0036	123.204	112.519	120.705	133.173
EVM0125130	95.9971	149.55	65.6604	128.88	70.7585
EVM0050732	95.9901	70.873	68.3015	69.9931	40.3476
Artemisia_argyi_newGene_21959	95.9728	260.803	276.016	181.545	440.669
EVM0085670	95.9588	114.511	127.41	115.106	176.075
EVM0054245	95.4852	96.4531	7.15946	53.0184	17.0015
EVM0089841	95.44	23.6253	23.9865	19.4192	0.665291
EVM0097586	95.317	36.7923	120.389	66.7695	76.2639
EVM0038065	95.2732	19.1185	5.33607	9.47457	0.0361663
EVM0130756	95.2293	81.7499	175.494	107.204	70.5886
EVM0023470	95.206	11.9265	11.6836	7.59424	4.55825
EVM0035417	95.1805	189.057	205.361	55.4377	139.322
EVM0048529	94.9227	72.6491	144.08	115.258	79.4879
EVM0049593	94.8569	138.102	19.9194	79.793	28.2798
EVM0047890	94.7038	91.6882	198.125	161.937	246.307
EVM0020352	94.6694	81.3558	36.4254	66.0954	35.4188
EVM0136006	94.6666	15.5104	98.3441	73.4652	29.2729
EVM0050773	94.6417	79.6767	40.4925	37.838	30.8044
EVM0099415	94.619	265.348	285.527	268.269	492.166
EVM0096403	94.5981	49.999	49.8601	48.8636	35.7551
EVM0028480	94.5701	41.155	40.9391	51.0668	28.9765
EVM0119878	94.5154	134.525	110.068	93.9341	153.836
EVM0015484	94.487	16.5454	64.3937	31.4494	23.971
EVM0049594	94.336	126.796	144.657	105.929	121.933
EVM0089885	94.2861	87.1206	215.919	180.891	145.549
EVM0089667	94.2021	78.4374	27.7355	69.5279	38.809
EVM0084336	94.179	103.188	57.7107	57.0877	30.1929
EVM0072135	94.145	113.465	145.115	138.785	286.198
EVM0118301	94.1089	150.366	92.9056	137.105	97.9791
EVM0092285	94.1072	50.2375	56.8447	59.2836	90.7181
EVM0087853	94.0534	112.251	233.584	191.651	187.786
EVM0013106	94.0199	97.4736	72.2922	81.3198	89.5782
EVM0120362	94.0028	64.3115	57.981	59.4248	83.6048
EVM0081249	93.9514	84.1209	78.0379	83.6138	86.7997
EVM0037029	93.86	77.6517	10.8769	44.2988	22.5421
EVM0005370	93.7289	12.3201	9.90408	8.07009	4.65668
EVM0027416	93.6006	81.4595	67.7247	72.8704	64.2979
EVM0134701	93.5972	94.7707	14.5399	52.7612	25.7849
EVM0022432	93.5586	103.092	88.5864	85.4747	120.772
EVM0018516	93.4691	168.771	37.8705	51.783	30.7012
EVM0140825	93.4542	127.998	73.5318	113.05	92.3521
EVM0032525	93.3716	232.82	80.9869	150.343	248.551
EVM0024630	93.2152	77.2855	81.8569	82.019	92.2693
EVM0004170	93.1907	122.083	306.418	113.96	546.513
EVM0143328	93.1802	15.4611	10.9502	10.6154	0.100914
EVM0057532	93.1248	50.4581	22.8376	39.9609	15.3408
EVM0091462	93.0918	102.141	79.18	87.5031	97.069
EVM0085453	93.0802	138.684	39.0702	106.434	39.4679
EVM0127099	92.9228	30.968	70.5598	38.395	44.1636
EVM0071664	92.7969	168.19	105.643	112.882	106.395
EVM0028662	92.4807	127.765	552.918	349.125	440.76
EVM0083009	92.2255	113.666	93.9654	86.9625	119.933
EVM0109123	92.1582	99.0415	64.4773	84.8074	68.5622
EVM0144909	92.1138	30.71	26.1788	30.8244	35.9479
EVM0056654	92.0881	43.452	26.5088	40.6148	17.4836
EVM0027145	91.9597	23.4495	3.31392	25.6865	2.12908
EVM0024379	91.8565	89.6667	59.3149	73.4964	55.7461
EVM0022492	91.7998	61.8972	34.0528	55.9189	39.9026
EVM0090074	91.7819	85.3188	68.387	63.3237	104.512
EVM0073652	91.7596	95.3858	73.2142	87.1233	75.719
EVM0018332	91.7474	110.496	106.091	96.6881	135.337
EVM0111537	91.6679	90.3657	48.9338	71.5734	52.5682
EVM0058177	91.6237	151.716	155.218	140.464	139.375
EVM0029620	91.6207	62.9946	35.6804	96.0164	40.2843
EVM0102870	91.6017	60.5274	38.5449	48.1389	37.5536
EVM0086225	91.3311	109.722	3.21384	47.0816	8.66208
EVM0068309	91.305	59.9233	70.4559	61.5567	45.9076
EVM0102665	91.2993	61.6175	93.8879	76.7481	69.6892
EVM0127682	91.249	137.605	77.1551	146.736	277.257
EVM0120548	91.2295	8.34433	20.7365	2.28221	52.7799
EVM0054098	91.145	92.6585	104.629	124.663	117.646
EVM0128776	91.1299	59.9221	69.0825	68.7862	26.9634
EVM0058333	90.9223	118.831	121.294	116.738	136.92
EVM0062871	90.8895	70.1984	61.6535	61.6323	79.075
EVM0051305	90.8	133.359	23.4846	70.448	37.2011
EVM0066559	90.793	87.843	84.0548	85.2885	76.1241
EVM0017829	90.6464	128.538	148.388	135.798	159.395
EVM0058537	90.6165	136.125	70.3693	138.867	123.395
EVM0062764	90.5647	99.2404	202.355	170.72	188.013
EVM0056291	90.5386	34.8307	38.4982	28.9706	25.8133
EVM0116948	90.4883	46.9354	26.0454	29.5449	2.86039
EVM0003810	90.3957	147.281	16.2737	181.98	78.4532
EVM0138565	90.3774	175.538	109.89	133.451	210.734
EVM0062473	90.3698	99.3579	130.581	79.0657	150.647
EVM0027884	90.3526	143.425	127.681	104.994	160.655
EVM0089982	90.3387	77.0132	100.704	87.0081	85.2443
EVM0074020	90.3251	33.637	21.783	21.5696	24.5167
EVM0147175	90.3141	129.966	179.161	128.972	236.089
EVM0120449	90.2593	74.5878	244.706	60.5802	246.496
EVM0109337	90.2111	57.2149	39.4951	53.2905	32.9269
EVM0139651	90.1144	83.6574	54.7426	74.3554	27.8477
EVM0043060	90.0994	124.367	157.017	109.706	188.18
EVM0093260	90.0815	135.378	143.001	102.706	282.822
EVM0059864	89.7691	66.75	69.6713	92.1976	62.0928
EVM0140440	89.7136	53.9553	47.0687	72.3133	19.3199
EVM0056924	89.7083	56.4667	52.8199	51.5353	32.8376
EVM0022148	89.4441	182.49	69.7442	131.662	82.7815
EVM0077141	89.3796	91.4427	56.1732	71.8215	58.1359
EVM0101057	89.3009	120.193	106.354	110.471	203.674
EVM0126229	89.065	103.091	137.249	105.041	108.159
EVM0091804	89.0323	58.4617	19.4425	26.8122	13.4035
EVM0140177	88.9382	61.3586	10.0646	64.108	10.7569
EVM0011840	88.6435	77.5184	70.5697	80.0426	76.5232
EVM0120864	88.5688	133.218	146.348	112.642	218.883
EVM0087992	88.4073	150.387	45.93	105.175	48.2005
EVM0121360	88.3595	28.1552	38.13	37.9946	29.9876
EVM0126025	88.3261	83.5498	76.1242	49.1502	88.7908
EVM0095784	88.3088	87.4221	185.512	143.186	198.767
EVM0092304	88.2174	141.922	115.022	101.6	84.5292
EVM0022554	88.2136	26.9366	13.0009	18.5894	7.65089
EVM0136909	88.2136	4.28112	0.748863	5.00638	0.130958
EVM0074481	88.1869	13.1592	13.7113	20.0489	14.5036
EVM0130264	88.1818	39.2851	35.6332	55.4191	52.9864
EVM0068236	88.0313	48.2288	16.5631	34.715	12.9002
EVM0109153	87.9875	18.3581	34.043	14.1609	4.45704
EVM0058788	87.948	41.1975	23.4984	29.4335	12.7211
Artemisia_argyi_newGene_6872	87.8985	120.458	105.823	101.925	132.655
EVM0044285	87.8417	2.73453	217.665	21.366	85.2626
EVM0031447	87.5902	93.9837	67.3758	83.1248	92.7957
EVM0018944	87.5762	32.5317	16.9562	43.6202	6.12913
EVM0126659	87.5666	55.9597	18.7576	55.4053	15.6597
EVM0065126	87.442	64.292	100.785	85.5153	78.1685
EVM0089888	87.4149	155.606	71.6366	147.435	128.088
EVM0095156	87.4013	84.6845	75.1636	104.995	98.537
EVM0030364	87.3609	8.69649	22.8531	22.1537	6.52449
EVM0078843	87.1902	108.791	107.308	99.5711	126.304
EVM0059598	87.1596	135.206	152.529	117.491	216.124
EVM0025221	87.1348	72.8761	115.678	67.7086	101.318
EVM0137407	87.1339	221.197	55.6939	111.812	169.041
EVM0146723	87.0351	7.97476	8.23985	4.85132	0.349624
EVM0104768	87.0267	121.369	67.0383	113.257	187.869
EVM0031876	86.8233	87.7983	48.9702	95.5127	52.7379
EVM0051602	86.7072	30.671	13.0712	28.145	13.175
EVM0140392	86.7035	189.967	32.4502	138.119	58.3276
EVM0002833	86.6538	113.338	252.154	109.178	358.157
EVM0054129	86.637	146.479	20.7638	107.163	80.0756
EVM0135962	86.6047	168.839	61.9025	85.0009	72.5238
Artemisia_argyi_newGene_23971	86.5777	41.8885	34.3402	39.912	21.9408
EVM0006532	86.5506	104.514	15.5078	61.6397	46.7251
EVM0002533	86.4553	19.534	8.5475	11.8536	4.15538
EVM0001499	86.434	56.6357	32.6987	56.5265	35.7294
EVM0072249	86.4073	58.8761	21.5729	40.6209	4.75418
EVM0048290	86.2723	54.6294	133.813	52.7388	98.2722
EVM0045210	86.2701	69.2664	19.571	51.9894	29.3868
EVM0044597	86.2146	30.8906	30.2846	25.2222	28.0716
EVM0086615	86.1492	117.902	76.9351	110.282	122.951
EVM0047708	86.1401	228.079	56.9851	129.983	237.953
EVM0086526	86.0915	56.5268	9.85964	48.4318	11.0457
EVM0035080	86.0843	69.73	110.829	67.8373	104.107
EVM0012390	86.0269	131.07	38.0487	98.3166	39.0991
EVM0003838	85.8565	19.3639	14.5751	24.0285	2.50919
EVM0103256	85.8035	128.306	70.1453	106.239	94.4933
Artemisia_argyi_newGene_24063	85.7739	64.4051	83.0607	49.5975	98.2007
EVM0131247	85.7626	105.699	154.725	120.779	181.165
EVM0079792	85.7428	46.6552	68.2284	60.8812	52.1189
EVM0038269	85.6322	56.942	102.883	71.7921	71.3152
EVM0143045	85.5983	188.964	63.0679	102.407	108.635
EVM0112230	85.5685	70.0279	6.08697	43.3478	18.8381
EVM0072435	85.4931	71.7445	15.2339	51.2269	17.8055
EVM0100173	85.4366	84.1181	20.9062	52.1916	31.8604
EVM0145349	85.4263	21.5763	30.0536	30.0632	15.7325
EVM0063643	85.3999	87.2695	151.615	126.493	189.564
EVM0036779	85.3489	74.3408	64.9115	64.9456	81.4703
EVM0040466	85.3003	53.8382	17.2646	41.1256	11.6009
EVM0113002	85.239	87.3757	226.866	150.73	258.088
EVM0065231	85.1444	87.4722	63.1525	71.0929	87.5906
EVM0071925	85.1106	89.254	129.164	60.1511	149.522
EVM0122811	84.9086	72.7261	178.254	105.143	166.643
EVM0079623	84.848	86.7971	81.7247	81.63	90.8623
EVM0053043	84.6281	229.868	111.022	167.377	117.257
EVM0139858	84.5492	90.9789	78.1707	79.2102	92.8902
EVM0144167	84.4721	566.656	94.3305	28.8757	75.1693
EVM0055617	84.4264	294.328	131.523	165.867	204.172
EVM0130851	84.3763	73.9505	169.42	116.075	174.969
Artemisia_argyi_newGene_9555	84.3621	83.6834	77.1028	102.072	76.0451
EVM0007183	84.3328	124.678	115.856	165.43	308.766
EVM0046474	84.3301	43.3438	43.6212	28.8521	22.3386
EVM0005615	84.2547	63.8635	157.429	99.8753	160.788
EVM0017548	84.2454	38.2693	36.7675	42.3352	21.786
EVM0131291	84.1851	95.6863	36.6976	59.215	103.04
EVM0035262	84.17	46.859	44.0653	72.122	36.8828
EVM0141619	84.1431	93.6644	151.62	89.2631	127.266
EVM0117971	84.127	90.1839	79.538	90.9171	84.5199
EVM0139913	84.0635	65.232	5.95939	27.2622	6.59143
EVM0013503	83.9588	52.2272	3.23365	22.4615	1.52506
EVM0078796	83.8313	152.423	22.5339	84.9371	3.02467
EVM0020175	83.8312	78.4638	29.3223	83.5626	43.7279
EVM0075980	83.776	119.311	18.8978	93.6665	43.3097
EVM0071330	83.7599	44.6618	35.2256	43.0465	32.8781
EVM0048464	83.7414	113.149	30.0141	73.5649	14.2315
EVM0138930	83.7345	127.957	100.077	105.874	186.385
EVM0046519	83.7118	84.2149	211.065	163.569	227.181
EVM0115630	83.7024	114.322	8.46414	47.2179	22.7639
EVM0060429	83.662	32.6813	4.73984	17.5566	0.986226
EVM0022656	83.6347	95.4812	69.3676	78.6948	98.6023
EVM0139890	83.6064	125.411	134.984	135.056	135.612
EVM0115352	83.5903	117.217	83.8453	91.5066	123.262
EVM0028162	83.5626	16.5429	67.4044	61.922	85.3572
EVM0036600	83.5521	23.4217	12.5351	17.209	12.3587
EVM0137632	83.5449	79.4278	63.4086	66.7691	48.696
EVM0136821	83.5117	87.7223	69.0512	69.133	71.0309
EVM0104092	83.4246	149.07	29.3545	64.0461	50.2213
EVM0016128	83.3406	101.215	81.8586	69.7693	53.3091
EVM0053226	83.3313	65.6698	11.0385	56.4691	15.9054
EVM0015324	83.2453	43.0058	57.9592	35.1961	116.604
EVM0038307	83.1245	67.8245	42.8466	54.001	22.9677
EVM0062193	83.0754	54.8725	58.169	38.0229	60.4735
EVM0012512	83.0384	57.6014	67.796	65.347	60.6879
EVM0092851	83.0262	92.7789	75.1543	82.1288	87.7866
EVM0123328	82.9922	43.0215	35.7039	32.9052	28.9032
EVM0040705	82.9128	111.276	173.957	132.24	88.0841
EVM0111500	82.8111	21.5371	15.6844	10.9158	19.7085
EVM0136350	82.7668	80.4662	15.7651	69.563	24.5656
EVM0125837	82.7549	15.3161	16.659	11.594	0.170896
EVM0026072	82.6846	53.9258	38.1469	65.4223	30.5846
EVM0042104	82.6655	158.031	64.0206	60.3024	60.1838
EVM0042667	82.6079	105.119	97.0747	93.1232	132.39
EVM0093976	82.5913	183.153	20.8093	114.327	40.9064
EVM0008611	82.5352	36.8775	48.1401	42.6361	35.7026
EVM0071272	82.4828	94.8035	86.1727	81.0415	107.898
Artemisia_argyi_newGene_20690	82.4455	20.2931	42.2224	44.2729	11.6869
EVM0079487	82.4265	63.1257	75.9296	70.8336	76.5567
EVM0024641	82.364	98.4919	65.8294	94.4432	49.6658
EVM0047321	82.3347	31.2731	55.7648	18.4968	71.9594
EVM0077426	82.1099	116.162	132.797	91.8828	109.358
EVM0138765	82.0647	246.507	153.734	148.643	250.15
EVM0094163	81.9834	88.6943	72.4675	75.9887	97.9516
EVM0009857	81.8993	37.6273	26.9751	43.9021	18.6926
EVM0087392	81.8661	94.4623	182.076	170.622	170.06
EVM0142253	81.8502	104.469	10.9204	58.4522	26.9418
EVM0131628	81.817	83.4146	40.4594	48.9173	43.2834
EVM0122864	81.6318	99.275	79.3135	75.6626	118.1
EVM0097910	81.5022	59.9445	54.7091	58.6306	38.2179
EVM0086702	81.4699	136.746	31.6407	85.3251	70.2891
EVM0067268	81.4191	14.092	76.4125	22.048	16.574
EVM0101618	81.3156	23.8009	27.3962	7.70642	55.8575
EVM0093133	81.2215	36.7172	25.7888	40.888	15.4001
EVM0131971	81.1395	128.43	16.6183	64.8314	41.1871
EVM0092710	81.1158	59.7194	106.34	54.5003	45.4647
EVM0105848	81.0899	59.9513	60.9275	47.8831	29.8321
EVM0046200	81.071	74.9782	86.3845	85.0428	112.447
EVM0065970	81.0543	89.0157	74.5091	68.0475	108.872
EVM0031568	81.0332	83.0116	105.492	57.1725	82.153
EVM0047931	81.0095	55.8018	39.9436	39.2124	61.4365
EVM0028384	80.9828	54.9763	28.1189	39.3127	28.7934
EVM0050465	80.8793	29.4509	25.4115	26.325	11.6672
EVM0030052	80.8597	142.061	16.3685	53.0479	31.7437
EVM0123773	80.8277	96.387	117.364	131.954	88.1727
EVM0116987	80.7213	59.8917	36.8872	55.7276	55.1797
EVM0109979	80.7193	85.2248	145.497	110.286	216.852
EVM0105228	80.7006	29.9448	9.91626	16.2306	2.57208
EVM0108936	80.6738	29.9828	43.4088	23.6443	17.3372
EVM0103848	80.6625	72.063	74.6936	101.122	89.2735
EVM0143426	80.6444	224.194	66.7203	143.581	176.98
EVM0038361	80.5098	156.841	30.0984	98.1018	103.379
EVM0031010	80.4337	34.223	52.3942	59.8525	36.9919
EVM0000705	80.267	74.2321	28.3697	57.5696	3.59124
EVM0034553	80.2625	223.696	237.364	201.424	363.398
EVM0007928	80.227	179.24	70.3554	132.458	114.498
EVM0059046	80.1971	61.37	41.9265	39.2577	57.2565
EVM0050126	80.0555	94.0472	94.8783	86.1849	98.4149
EVM0000235	80.0105	167.224	120.831	126.142	163.026
Artemisia_argyi_newGene_24385	79.9876	84.4179	49.8824	63.589	52.8769
EVM0041978	79.9267	103.558	85.9239	88.8581	136.298
EVM0033726	79.8645	104.294	31.7577	98.2167	45.4733
EVM0122116	79.8593	96.915	52.116	56.0797	65.0377
EVM0079093	79.6056	179.397	74.7641	127.346	175.082
EVM0067554	79.5966	38.9699	47.2054	49.9421	31.2087
EVM0089578	79.5245	29.9232	20.9059	24.298	9.86068
EVM0147122	79.4558	91.1961	68.1676	106.21	92.8364
EVM0144659	79.3837	16.9919	14.363	9.47882	18.1309
EVM0089671	79.3752	141.155	54.1003	107.92	77.8136
EVM0141539	79.3467	14.8676	15.7998	22.1361	2.77692
EVM0083065	79.328	129.326	113.177	116.642	128.338
EVM0132685	79.2561	64.6223	4.30889	27.6546	1.37126
EVM0116536	79.2312	205.973	369.229	208.153	662.98
EVM0112300	79.2055	21.0969	2.9375	25.0014	2.02079
EVM0132907	79.1759	38.0503	13.3045	21.1539	12.2892
EVM0067349	79.16	102.128	11.8489	49.0909	7.38119
EVM0135456	79.155	49.9176	40.5846	25.3832	44.9297
EVM0127874	79.1166	117.586	143.59	130.031	117.417
EVM0032725	79.1122	68.0419	57.5082	77.6152	59.5768
EVM0082838	79.0639	144.496	44.0737	111.116	33.6178
EVM0070759	79.0603	28.8183	153.413	120.664	76.8991
EVM0030692	79.0339	178.579	174.317	102.786	279.859
EVM0037041	79.0276	110.049	110.056	105.335	146.653
EVM0106167	78.9982	14.1167	40.8527	48.7253	35.4694
EVM0137840	78.9856	71.8127	109.482	101.854	126.42
EVM0064265	78.9819	22.8026	16.3135	2.81118	55.5517
EVM0107549	78.972	57.8977	38.6301	47.4834	36.9197
EVM0139169	78.963	76.7114	65.67	70.125	62.3186
EVM0014169	78.9486	43.8862	53.49	53.2525	32.4402
Artemisia_argyi_newGene_7625	78.896	145.999	49.1558	107.041	78.6124
EVM0134195	78.8743	65.6636	82.2448	73.4554	78.9352
EVM0096811	78.8297	78.7349	83.5032	88.8177	84.7267
EVM0138268	78.826	34.8827	24.4005	24.7837	9.91924
EVM0011777	78.7718	24.9597	27.9155	18.4337	19.6382
EVM0122597	78.7341	78.7505	86.799	76.2676	109.09
EVM0073885	78.7089	101.648	103.535	96.0016	123.791
EVM0102796	78.6158	172.939	52.7636	95.4576	71.2962
EVM0112956	78.6136	64.3307	56.941	59.1814	71.392
EVM0026182	78.5833	72.0915	37.2244	62.013	42.3559
EVM0074066	78.5004	61.2245	72.4918	70.8888	154.643
EVM0057005	78.4257	34.3909	12.0169	21.9045	3.88361
EVM0055108	78.4222	63.5274	26.994	33.739	25.4029
EVM0046911	78.3624	78.1069	10.9327	44.958	24.4296
EVM0007829	78.3298	103.764	10.7458	68.2106	14.6443
EVM0046846	78.3175	165.913	318.544	164.067	464.475
EVM0012630	78.3034	279.24	529.539	205.855	1115.92
EVM0034664	78.2718	26.0331	13.104	21.1832	3.99373
EVM0126624	78.2637	69.0609	77.3919	73.0257	105.439
EVM0088722	78.2121	68.104	32.7362	56.2461	35.2606
EVM0044872	78.1928	79.9383	89.3344	95.4471	134.951
EVM0142478	78.1249	123.866	116.527	95.8566	181.535
EVM0029702	78.0384	78.1802	59.6108	73.8877	59.9086
EVM0007967	78.0134	59.1576	73.9754	67.3774	54.4968
EVM0062164	78.0038	28.7061	33.3302	28.8892	27.4944
EVM0068242	77.9573	123.648	155.813	120.297	174.753
EVM0084037	77.861	9.43901	9.6421	3.37954	0.249513
EVM0040502	77.7874	83.1868	100.326	74.2451	107.005
EVM0001747	77.7196	93.6734	110.464	69.0419	109.994
EVM0011625	77.6906	80.2258	211.109	166.316	380.086
EVM0126907	77.6428	61.9879	51.2529	62.0218	42.1421
EVM0045157	77.6292	262.742	34.4258	122.887	82.5861
EVM0015143	77.6036	261.134	481.974	191.049	1132.04
EVM0058981	77.4323	89.9671	86.5184	76.2077	112.351
EVM0057789	77.4299	189.75	226.168	135.478	718.822
EVM0007585	77.4273	61.1082	86.6778	83.2069	65.9964
EVM0029803	77.3988	45.412	53.8202	54.6635	34.4058
EVM0102533	77.3743	90.5803	11.7992	66.9139	24.0613
EVM0079173	77.2679	105.986	12.5567	68.6053	28.1408
EVM0111346	77.2078	10.9741	11.6201	9.15659	0.367815
EVM0050910	77.0153	130.4	129.415	108.746	218.128
EVM0007311	77.008	81.5024	141.426	133.208	167.296
EVM0028309	77.0031	80.6177	92.3982	87.4556	93.313
EVM0010210	76.9786	129.383	215.19	149.301	255.138
EVM0126435	76.9757	198.427	46.8883	114.477	50.2424
EVM0015847	76.975	125.89	118.82	98.7372	187.825
EVM0006229	76.9522	16.9674	6.52729	16.6476	1.5586
EVM0022090	76.9294	80.3612	34.8638	59.036	59.7374
EVM0130058	76.8514	85.3076	148.017	149.062	192.527
EVM0063331	76.769	83.4173	84.5607	78.7127	109.276
EVM0078894	76.6901	107.588	48.3439	101.615	64.0719
EVM0098302	76.6749	67.076	32.8825	67.0236	21.0148
EVM0015795	76.6255	150.692	28.3715	70.5936	65.2898
EVM0140311	76.6012	106.691	9.32816	68.3174	24.8789
EVM0136831	76.5126	94.2931	165.592	101.793	155.684
EVM0007184	76.4678	99.806	65.6334	96.1308	55.5626
EVM0074817	76.4451	64.8386	125.57	80.436	91.5219
EVM0132586	76.3896	63.5907	94.413	86.7769	69.1534
EVM0133836	76.3645	60.6888	8.93369	44.5384	10.7253
EVM0042237	76.3624	17.0188	19.8325	14.9181	4.98456
EVM0137375	76.3598	50.4514	14.3612	47.3954	21.1139
EVM0069488	76.3206	75.725	71.677	68.7579	83.0907
EVM0098057	76.2943	104.157	109.884	91.3955	116.418
EVM0001595	76.2653	109.139	227.953	111.66	305.279
EVM0117983	76.2323	99.7263	72.6461	75.1992	108.036
EVM0120341	76.2123	81.2771	48.0797	48.5288	65.4615
EVM0051947	76.1736	119.898	99.5396	118.705	166.758
EVM0037110	76.1625	8.05398	8.30018	3.75015	16.8012
EVM0054785	76.12	84.6676	145.004	122.925	156.627
EVM0102791	76.1175	39.4236	13.1512	25.892	10.8862
EVM0030993	76.1096	163.878	23.0459	77.8533	26.486
EVM0121025	76.0225	50.1784	42.8446	42.0406	59.332
EVM0080241	76.0216	116.727	7.40038	93.5605	25.8311
EVM0087993	75.876	61.658	91.2444	87.3951	84.242
EVM0094509	75.8621	124.808	27.161	77.6166	36.1729
EVM0125948	75.8338	107.575	71.1881	97.6287	131.963
EVM0025973	75.8287	139.08	178.541	113.802	186.702
EVM0118408	75.7237	38.8841	11.5522	50.407	11.4167
EVM0134120	75.6314	101.342	73.2761	69.7085	111.501
EVM0052798	75.6093	6.51116	1.37721	17.4777	0.194988
EVM0037739	75.4685	71.6237	77.0913	80.3964	55.0174
Artemisia_argyi_newGene_11788	75.4422	95.453	92.5312	50.6917	77.4984
EVM0123414	75.4068	132.68	42.9722	76.8601	39.7731
EVM0081410	75.3135	114.085	75.5149	91.1739	182.64
EVM0067998	75.2424	61.1871	30.3282	53.1044	43.0462
EVM0111220	75.2211	74.5061	38.3016	56.3242	72.4569
EVM0099651	75.1578	150.335	45.2145	109.471	79.1355
EVM0026817	75.0694	108.694	51.8159	92.2279	86.7016
EVM0100082	75.0459	564.096	432.381	471.862	398.14
EVM0113267	75.0434	77.771	77.6887	66.2958	89.8968
EVM0043908	74.9799	62.1244	47.9353	66.0874	46.609
EVM0031107	74.9338	55.22	85.5946	83.0379	61.8952
EVM0014241	74.8842	122.759	108.68	116.059	122.341
EVM0095722	74.8653	66.6519	23.6811	55.029	22.3998
EVM0094590	74.7915	26.8441	28.7504	41.0691	65.9373
EVM0054921	74.7495	38.6147	11.8637	51.8164	11.4646
EVM0020354	74.7428	12.3928	7.38192	12.5435	1.18531
EVM0016454	74.6531	60.4592	46.6034	87.6284	47.2936
EVM0022186	74.6497	97.5651	103.038	98.7695	135.223
EVM0099008	74.5458	43.9495	10.9313	32.854	10.7133
EVM0143833	74.4726	78.5114	11.2844	50.2363	30.77
EVM0048681	74.4661	62.2955	60.5233	62.2858	64.8716
EVM0134545	74.3818	61.3283	32.176	30.9968	24.8756
Artemisia_argyi_newGene_19910	74.3488	91.7981	14.6345	56.8116	32.2549
EVM0068182	74.3074	40.884	64.4975	65.1191	94.3558
EVM0057586	74.2596	88.6346	46.5007	75.4	55.4732
EVM0075103	74.2577	65.7269	28.919	59.8062	13.9643
EVM0100277	74.2288	43.7275	4.77324	16.3961	7.5477
EVM0143664	74.2272	96.7677	4.23066	67.755	10.5444
EVM0029737	74.1647	97.1702	83.2961	110.385	102.388
EVM0123922	74.1637	95.328	73.9214	81.0958	82.1983
EVM0115775	74.1387	35.5176	83.155	87.615	57.9889
EVM0104891	74.1251	104.987	120.017	94.1502	135.2
EVM0006685	74.0598	43.2411	41.6163	48.6248	37.8667
EVM0124628	74.0477	101.434	49.7736	90.248	81.5904
EVM0048134	73.8435	99.3478	77.1712	80.5057	109.521
EVM0046430	73.7733	61.359	142.117	81.2286	132.643
EVM0042928	73.6914	94.2273	106.935	102.17	134.76
EVM0081914	73.6649	144.411	21.5815	102.536	35.1721
EVM0002351	73.5977	125.659	61.3408	90.217	306.208
EVM0022153	73.5083	50.8795	98.3717	73.6592	75.7118
EVM0083916	73.4993	58.2525	96.2432	67.438	65.4542
EVM0088673	73.472	110.585	92.1403	94.4971	135.652
Artemisia_argyi_newGene_15908	73.4609	15.8852	18.2728	12.8332	12.9635
EVM0072627	73.4251	94.4103	79.9442	91.6394	125.846
EVM0061709	73.3803	153.641	488.679	182.217	1167.59
EVM0118429	73.1993	12.1387	9.04889	16.1337	4.89359
EVM0108273	73.1709	84.6701	50.3113	62.8621	80.3267
EVM0124540	73.1399	18.4903	30.9388	27.7281	6.859
EVM0106683	73.1157	83.806	37.3803	79.9928	53.681
EVM0036303	73.0245	103.062	44.8635	77.8407	33.7558
EVM0050353	72.9636	44.837	54.7752	57.5048	63.1308
EVM0051003	72.9584	7.85438	17.6921	2.45705	36.5815
EVM0074199	72.9431	54.1151	62.3521	56.3854	45.2383
EVM0128540	72.9296	24.674	10.037	24.4454	8.1222
EVM0116847	72.9135	30.8335	41.1339	43.4617	27.3508
EVM0079264	72.8697	136.713	36.426	96.7054	59.6384
EVM0018047	72.8453	49.3743	70.4344	58.8708	60.7364
EVM0075593	72.833	97.9961	31.6501	89.2725	46.5162
EVM0065246	72.8026	93.0473	235.761	141.469	195.029
EVM0134332	72.7818	103.925	123.93	83.9858	131.243
EVM0108792	72.6867	77.5886	32.9142	64.3558	58.6097
EVM0038923	72.68	49.7424	60.5435	49.0264	57.1271
EVM0035269	72.5911	84.3899	80.6803	79.1135	92.6682
EVM0097509	72.5763	24.9579	11.2193	104.281	20.2036
EVM0028559	72.5194	26.5038	17.4394	24.4416	8.46419
EVM0140477	72.5131	78.2874	328.309	159.101	538.397
EVM0025262	72.4654	92.9571	136.235	94.8324	129.327
EVM0008927	72.4012	122.032	144.698	108.82	172.677
EVM0089259	72.3937	87.4812	89.4143	101.724	95.1784
EVM0055708	72.3217	32.9907	151.527	29.0063	150.788
EVM0021584	72.2886	17.9885	13.4266	19.3879	2.65376
EVM0080275	72.2504	83.3802	50.5335	86.8839	73.7164
EVM0061387	72.2433	99.9118	3.4443	70.3619	9.64857
EVM0024453	72.2139	189.076	26.0262	105.415	91.9968
EVM0050678	72.2084	83.1886	13.2249	44.6468	34.6315
EVM0143287	72.2005	134.303	43.1867	87.4573	63.0936
EVM0073141	72.0487	50.143	32.5184	74.8137	34.6905
EVM0094931	72.0112	83.2377	75.3192	69.1423	82.5566
EVM0092390	72.0035	40.6936	11.6502	29.6373	13.0371
EVM0092020	71.9003	85.2163	172.959	158.658	163.554
EVM0087231	71.8536	16.6419	7.57114	11.1822	6.44307
EVM0067181	71.8515	55.8283	10.1208	51.5405	8.81288
EVM0030247	71.8421	114.749	96.8133	127.332	156.733
EVM0061751	71.8378	64.9421	148.523	116.408	149.675
EVM0005958	71.7314	79.4502	27.8641	64.2287	42.8182
EVM0101494	71.718	73.8571	81.1136	71.8783	63.731
EVM0074832	71.6823	78.5347	33.5007	83.8318	52.76
EVM0023336	71.6393	40.7605	124.871	31.3897	62.2275
EVM0126049	71.5787	97.5466	166.753	94.4876	152.536
EVM0051595	71.5717	10.58	8.51736	11.2121	4.5871
EVM0131115	71.5529	99.6683	85.4914	78.8609	113.695
EVM0033613	71.5347	70.1896	64.8987	66.7775	57.3396
EVM0042271	71.4773	6.55514	8.59643	0.838635	30.4256
EVM0007078	71.3933	75.8708	79.9786	70.2433	96.37
EVM0012107	71.3588	92.1327	143.359	142.198	201.314
EVM0133271	71.3378	171.32	137.639	129.645	183.899
EVM0013297	71.3163	53.313	55.8809	39.3208	47.8265
EVM0081990	71.2968	51.5901	133.253	69.2694	131.112
EVM0085227	71.2119	27.3518	31.9626	26.986	26.1619
EVM0070422	71.0806	67.5514	90.8422	90.554	89.1184
EVM0145225	70.9225	71.1658	49.5076	52.4997	69.6798
EVM0101623	70.8316	82.8568	165.963	142.844	262.907
EVM0029098	70.8003	68.1932	93.5898	60.4239	82.3505
EVM0121892	70.7076	47.7566	4.05107	33.5128	10.0531
EVM0040521_EVM0109023	70.6885	68.981	24.6806	49.6112	20.7417
EVM0070380	70.6441	51.8299	49.9153	46.9313	25.4951
EVM0030646	70.6404	96.0036	31.5545	84.4675	27.5975
EVM0112197	70.6192	151.356	55.9482	70.4303	84.7718
EVM0080743	70.5784	205.734	63.2514	167.055	151.668
EVM0040073	70.5052	64.4271	12.6528	44.9738	16.5354
EVM0067715	70.5008	46.1262	33.5586	41.7838	24.3959
EVM0024403	70.4728	70.3594	75.464	76.0847	70.0509
EVM0017565	70.4348	19.2714	16.1302	12.2572	12.6307
EVM0036440	70.3314	65.9322	141.276	83.1085	114.07
EVM0015973	70.3107	63.4193	31.3251	51.5656	28.2988
EVM0009968	70.2452	18.2584	13.3802	24.1006	9.21617
EVM0109217	70.2272	59.4982	82.0638	81.8684	67.8961
EVM0032528	70.1784	98.5576	73.4635	100.148	49.4882
EVM0063708	70.1371	60.9406	144.296	107.539	126.053
EVM0009701	70.1136	20.051	25.2414	6.6773	50.2716
EVM0081022	70.1096	69.0518	6.9151	45.18	15.5558
EVM0094151	70.0766	77.4324	167.613	137.858	183.617
EVM0144526	70.0748	73.8939	69.2589	71.1312	79.8568
EVM0103186	70.0652	29.1171	52.0479	40.4661	38.1836
EVM0083588	70.0645	87.2858	71.546	63.071	99.7732
EVM0109934	70.0295	38.8939	44.5536	48.4168	67.9672
EVM0065674	69.9007	124.287	128.984	102.618	158.827
EVM0039464	69.8638	128.832	54.6198	118.504	107.266
EVM0118207	69.8566	193.714	24.943	76.2308	10.0317
EVM0128247	69.7577	46.6983	41.584	50.515	47.4335
EVM0011560	69.7211	35.3572	41.51	25.3575	83.6252
EVM0105961	69.6745	23.1042	9.26817	18.2321	7.13761
EVM0082014	69.6672	142.486	210.639	228.651	207.16
EVM0115145	69.6609	74.9259	62.1091	70.4599	95.6897
EVM0041824	69.6107	26.7028	58.3051	30.8381	79.317
EVM0067158	69.5854	33.5989	14.3241	19.4076	1.06234
EVM0114508	69.578	71.3563	52.8678	54.0057	69.057
EVM0085501	69.55	45.9559	65.425	50.0427	34.0085
Artemisia_argyi_newGene_21427	69.4462	90.9579	85.2822	67.69	140.011
EVM0011697	69.4306	88.9153	18.8547	59.5756	32.3183
EVM0139612	69.3856	61.9434	43.2355	55.4999	50.4373
EVM0086338	69.3504	38.8977	74.85	113.546	69.1197
EVM0103061	69.2898	101.45	86.3381	73.8632	140.055
EVM0033301	69.0923	135.064	27.3802	137.343	59.6682
EVM0043432	69.0815	60.3273	26.1375	57.1016	22.7682
EVM0029675	68.9771	42.3896	75.246	48.6914	45.9505
EVM0132306	68.9275	53.1779	60.0255	39.2376	67.1072
EVM0062289	68.8998	72.0041	78.1208	62.5986	96.3317
EVM0137691	68.8495	90.2762	84.6412	80.9617	118.219
EVM0032883	68.7919	26.7084	8.20262	12.6967	3.34526
EVM0090700	68.7548	18.0087	14.0452	10.786	17.465
EVM0019943	68.6983	42.9589	89.4267	55.4082	181.744
EVM0115503	68.6883	92.3443	3.43359	64.1718	9.13887
EVM0118539	68.6782	57.3301	22.3896	72.9108	51.5576
EVM0057774	68.6114	123.624	18.7388	113.914	49.8577
EVM0140716	68.5709	50.3046	48.8269	53.192	37.7584
EVM0067711	68.5432	70.9642	40.8584	57.1665	51.4485
EVM0032033	68.523	49.6303	23.9622	46.7993	35.1727
EVM0053697	68.5191	71.0358	219.305	109.288	187.659
EVM0029212	68.5187	21.1238	14.4506	9.14393	1.81716
EVM0092412	68.5183	105.787	112.737	82.1551	199.899
EVM0124204	68.3744	22.892	8.12942	18.9649	6.70327
EVM0041272	68.3661	58.6958	101.365	98.7991	123.768
EVM0032287	68.2828	67.4804	16.9936	55.3195	29.7747
EVM0015149	68.2277	83.9164	87.0156	100.288	79.3923
EVM0072248	68.2264	54.8639	136.806	92.9331	153.331
EVM0014256	68.2079	133.146	61.7071	97.3764	121.751
EVM0060987	68.1862	114.131	33.212	72.451	45.2051
EVM0124590	68.1851	15.6398	20.3847	5.06075	3.39016
EVM0024349	68.1368	106.039	61.8719	81.7764	91.7418
EVM0133875	68.0892	133.065	34.2356	76.2298	44.1196
EVM0014902	68.0874	75.2002	59.6425	71.422	84.3708
EVM0005558	68.0759	278.343	109.823	271.736	142.925
EVM0029589	68.0721	56.5341	14.1643	41.0797	22.431
EVM0132639	68.0412	78.5431	41.2502	85.6807	49.0877
EVM0109624	68.0084	111.295	116.711	95.8479	148.416
EVM0116798	67.962	39.4364	24.4283	32.7817	1.14646
EVM0116602	67.945	59.2803	57.0041	61.6049	65.6651
EVM0122256	67.9069	68.6217	64.8502	75.1078	82.9945
EVM0019767	67.8869	101.458	63.7207	78.2121	129.556
EVM0031361	67.8124	26.9722	31.6609	21.6441	33.4688
EVM0050332	67.7641	74.8719	84.0016	78.7405	85.665
EVM0039273	67.7308	64.7759	43.033	66.1794	49.0393
EVM0012041	67.7072	83.4194	74.2091	67.0647	90.2959
EVM0140757	67.6453	85.9774	76.7523	70.0684	103.792
EVM0008828	67.6155	169.578	15.3204	90.8823	28.8471
EVM0069589	67.6076	83.2122	41.3989	75.0447	40.4263
EVM0029374	67.5873	67.7242	4.62419	41.2376	18.5301
EVM0024044	67.5766	55.9882	10.0675	81.2125	26.1821
EVM0107839	67.5135	32.3248	17.5223	30.0417	5.32421
EVM0086564	67.3952	62.8861	53.1552	62.4261	59.3367
EVM0034536	67.3948	33.8095	20.2164	29.3942	26.678
EVM0089447	67.3601	73.8725	58.5907	56.0643	73.1446
EVM0144985	67.3004	72.3885	84.6064	89.3406	81.2451
EVM0046427	67.2972	99.3715	5.12396	50.3049	19.2864
EVM0008270	67.2595	13.5634	13.5638	6.48142	22.6292
EVM0002677	67.2343	61.9934	30.2216	37.2682	31.0517
EVM0016728	67.2236	136.868	104.315	91.8315	89.1878
EVM0074249	67.2236	16.5617	7.29267	12.0223	6.79632
EVM0080994	67.2098	85.8699	94.7741	68.0012	92.6317
EVM0048298	67.1759	58.2173	54.057	53.4337	45.7632
EVM0128548	67.0899	68.9494	120.051	53.5768	88.1433
EVM0067796	67.0745	103.018	101.826	101.867	139.149
EVM0077829	67.0451	78.0195	204.825	97.3009	186.311
EVM0012441	67.0421	78.108	28.2553	99.5568	43.7925
EVM0035508	67.0349	77.6282	61.6256	67.9564	128.834
EVM0113947	66.9893	100.195	88.2439	36.135	174.718
EVM0097062	66.9616	53.2397	54.7132	57.8662	58.556
EVM0029544	66.9208	74.356	73.1817	65.192	95.3003
EVM0115424	66.9054	18.1386	1.98575	24.6179	0.45477
EVM0099978	66.8797	76.0044	121.672	89.5794	144.888
EVM0021452	66.8592	44.8826	33.8009	40.3725	30.3718
EVM0079569	66.8548	104.169	15.3756	58.0442	143.09
EVM0012196	66.8406	101.108	116.602	102.094	141.089
EVM0144661	66.8357	86.0649	124.209	111.687	168.694
EVM0113064	66.8261	45.851	59.8966	57.2076	43.9851
EVM0087305	66.8217	83.787	72.1747	72.1752	115.619
EVM0070341	66.7808	33.6777	23.7185	35.9846	14.5914
EVM0102268	66.7675	174.127	60.047	88.7575	99.2991
EVM0145562	66.6564	30.7847	12.5597	16.6151	4.9339
EVM0121015	66.6337	30.7982	5.87104	14.6654	1.30452
EVM0087580	66.5821	13.4835	9.31832	10.1868	2.58564
EVM0083722	66.5818	39.7462	83.3085	70.9238	53.9523
EVM0087573	66.5605	65.1902	27.8158	53.7574	22.521
EVM0027150	66.506	58.4878	66.3251	74.494	46.5709
EVM0145842	66.4986	67.2818	13.1294	25.3504	16.6169
EVM0038154	66.3721	37.5061	53.6078	46.3813	46.0757
EVM0032541	66.3549	34.9576	108.217	20.9416	96.8112
EVM0032090	66.3424	72.1032	35.696	48.4572	15.7102
EVM0075290	66.3248	4.96001	13.9115	1.3931	30.4848
EVM0041453	66.3105	107.995	38.4388	87.345	55.1609
EVM0003892	66.2656	52.9894	75.2132	66.9054	55.1759
EVM0005436	66.225	54.8701	14.7306	31.9858	12.8072
EVM0111765	66.2212	69.2839	220.969	161.721	153.514
EVM0039193	66.1992	87.105	181.528	60.2782	257.349
EVM0013740	66.1704	53.9611	70.793	70.9163	37.5091
EVM0124530	66.1591	126.899	48.1031	81.4236	84.6172
Artemisia_argyi_newGene_18518	66.1514	34.4056	37.4116	33.3633	19.3825
EVM0026399	66.1483	91.6652	76.4708	69.4075	85.8509
EVM0066238	66.145	79.3821	32.5105	66.1836	33.0002
EVM0069510	66.1425	51.4984	133.005	40.7533	257.582
EVM0047920	66.1277	49.7148	24.4921	47.2356	24.031
EVM0055956	66.0845	54.0047	24.2021	40.7482	19.8582
EVM0117451	66.0382	64.2938	103.722	99.645	127.079
EVM0069937	66.0303	204.333	393.636	65.5133	334.148
EVM0050566	66.0195	73.3747	127.769	112.778	228.455
EVM0089642	65.971	83.8424	57.8184	61.9287	77.1216
EVM0065173	65.963	48.1562	60.7365	50.5801	33.8398
EVM0084337	65.9018	77.4874	115.437	112.719	174.992
EVM0063064	65.8885	161.774	354.979	170.001	556.766
EVM0096153	65.8455	71.999	65.5961	80.9924	58.6471
EVM0011481	65.5605	96.1546	18.0108	77.3728	33.8526
EVM0114290	65.5047	17.7389	30.8407	8.6411	45.4378
EVM0138366	65.4701	93.2768	81.0211	83.0346	128.172
EVM0134083	65.4323	73.6753	83.6961	84.3103	86.7173
EVM0066799	65.3909	62.6774	79.659	71.1559	94.9649
EVM0117304	65.3723	67.3844	110.366	23.1669	82.8347
EVM0116243	65.3238	81.5693	68.0743	62.1364	88.7973
EVM0007338	65.302	34.7563	38.7347	31.8519	32.1645
EVM0078890	65.2574	36.5249	17.6488	20.2884	10.2793
EVM0013622	65.2276	41.9496	49.01	56.9222	32.2116
EVM0071631	65.2145	79.6626	67.4893	70.9074	92.6062
EVM0016705_EVM0145432	65.1964	63.7755	98.1216	60.6452	77.3542
EVM0014784	65.1961	59.6536	67.5652	47.4743	136.718
EVM0001992	65.1916	9.78128	12.8917	21.7972	9.2542
EVM0084811	65.1317	85.3853	63.2438	60.6496	59.2657
EVM0100498	65.1134	44.384	43.1493	48.1642	31.1496
EVM0056480	65.1098	59.9835	64.4699	73.3595	69.9785
EVM0030255	65.0411	91.5226	52.2894	83.9861	60.3561
EVM0044044	65.0173	82.0814	62.8867	67.3164	90.6276
EVM0100063	65.0123	33.6933	53.1782	23.2339	79.3305
EVM0041267	64.99	37.238	63.3489	54.4273	34.4576
EVM0077169	64.9062	49.7545	64.0279	42.702	97.9293
EVM0134676	64.8606	95.9607	83.6818	83.1193	130.731
EVM0052084	64.8393	58.0012	10.5592	28.5939	10.7019
EVM0050097	64.8388	71.6945	51.6263	64.8699	40.3461
EVM0018275	64.8378	35.2299	20.6952	14.4789	30.4255
EVM0004739	64.8082	79.4448	159.916	128.512	232.673
EVM0134974	64.7875	11.1053	8.26166	8.41435	1.06712
EVM0144920	64.7623	97.7561	31.6618	100.526	38.1781
EVM0022515	64.7262	66.4259	116.666	96.1114	93.6943
EVM0028882	64.7055	17.666	18.2315	23.1714	14.5107
EVM0042562	64.695	47.7232	69.4864	59.2993	68.7086
EVM0121931	64.6878	39.0799	46.9385	35.0117	41.7763
EVM0099617	64.6379	10.3159	19.4973	19.8397	19.2569
EVM0047825	64.5961	71.6659	81.5409	73.4958	85.6639
EVM0051979	64.5742	48.4848	107.04	77.2821	71.5561
EVM0085709	64.4706	72.992	98.6051	79.2024	110.019
EVM0114273	64.4567	24.9051	57.0288	32.0865	26.4885
EVM0139479	64.4259	181.436	58.7285	152.876	140.509
Artemisia_argyi_newGene_10634	64.3815	69.031	89.3555	68.9739	124.327
EVM0136195	64.3368	50.6148	48.0728	50.5884	95.5927
EVM0065358	64.2888	84.7775	88.0351	78.4722	116.93
EVM0068398	64.2401	96.3406	32.4016	58.0481	35.5189
EVM0108401	64.2377	89.2034	48.642	72.0418	60.391
EVM0027808	64.2177	28.2445	10.3593	26.8867	2.90519
EVM0141802	64.1996	62.0551	63.4047	61.5269	51.6106
EVM0015691	64.1886	149.787	42.1438	75.5367	41.8952
EVM0056864	64.1827	78.9854	147.727	116.158	174.24
EVM0064979	64.166	90.0257	88.1421	93.2231	101.41
EVM0062754	64.1505	50.4105	80.08	67.1799	57.6308
EVM0084427	64.1264	44.5908	41.4872	47.9937	39.2741
EVM0098012	64.1246	35.481	38.0752	42.5499	35.6181
EVM0086818	64.058	4.09899	5.8923	10.5677	0.527626
EVM0086742	64.0127	21.109	40.9661	21.067	24.9605
EVM0041391	63.982	63.5759	73.2808	62.4481	87.4475
EVM0048909	63.9394	8.78317	10.1554	17.4294	8.52552
EVM0135611	63.9386	25.6372	20.307	19.6288	6.62608
EVM0033430	63.9346	52.2401	30.6107	42.4252	34.5378
EVM0102302	63.9259	243.87	103.515	129.843	159.143
EVM0142719	63.9173	66.9333	55.0708	67.4557	57.8263
EVM0014950	63.9144	52.4452	31.7085	30.934	27.5703
EVM0019252	63.8767	10.2925	15.1094	5.93747	41.6863
EVM0091020	63.8708	45.0033	27.0542	44.0808	29.1888
EVM0128142	63.86	49.1642	49.1853	41.012	56.175
EVM0123821	63.8426	47.8556	46.7553	50.7703	45.1448
EVM0093745	63.8293	75.399	69.0357	79.157	111.636
EVM0141715	63.7819	17.893	11.5182	24.8649	10.8744
EVM0145952	63.7785	74.2203	47.1975	81.7854	49.1535
EVM0072870	63.7584	77.786	61.6525	57.9591	84.1134
EVM0079902	63.7555	7.20281	8.79046	6.89948	4.80831
EVM0110408	63.7393	68.3478	33.8652	49.5053	29.4283
EVM0040040	63.7274	33.4019	34.1655	31.7396	27.541
EVM0089411	63.7271	75.0999	96.0247	74.152	90.577
EVM0115679	63.6082	49.4026	53.728	56.1242	43.9681
EVM0051147	63.5874	49.2764	63.7461	63.3212	63.4783
EVM0034217	63.5858	80.5007	113.982	97.1806	135.562
EVM0011224	63.5588	78.0742	68.6321	62.2058	88.7849
EVM0070605	63.5405	23.8389	16.0689	5.94461	29.3179
Artemisia_argyi_newGene_9176	63.5404	21.818	17.1487	23.7906	12.4472
EVM0055340	63.5269	75.4837	49.962	70.9241	67.6093
EVM0137638	63.5266	55.7351	75.6896	59.1564	61.9511
EVM0045198	63.4633	10.8362	12.9101	6.7141	17.1865
EVM0094319	63.4628	27.4353	37.0718	34.5397	28.6935
EVM0016715	63.4622	34.2131	39.6318	35.01	24.6389
EVM0061824	63.4255	51.4126	20.5408	30.5718	26.0585
EVM0087050	63.4177	52.1773	47.3285	53.1543	40.3517
EVM0032016	63.3666	66.2537	55.6013	53.7436	70.4513
EVM0102846	63.2367	81.8762	79.986	81.6285	102.784
EVM0032437	63.2226	246.061	1129.8	344.889	922.569
EVM0040232	63.2201	87.3922	70.2865	79.802	86.2439
EVM0134087	63.2095	175.668	168.092	234.511	467.533
EVM0062820	63.1259	27.7907	40.9888	42.0607	33.636
EVM0029109	63.049	34.6212	33.1044	33.291	25.8575
EVM0067902	63.0347	73.2388	58.799	59.9843	68.1073
EVM0080369	63.0127	65.0602	46.9005	54.02	51.6542
EVM0007374	62.9708	60.7533	37.4746	49.7787	55.3914
EVM0024029	62.9641	40.5719	8.22827	36.6659	1.42487
EVM0092093	62.9146	95.6549	90.0966	88.6689	124.266
EVM0074963	62.9068	71.3643	72.2789	69.8409	83.5968
EVM0045998	62.8851	20.0045	15.124	6.4054	1.35451
EVM0000536	62.845	16.3877	17.6011	17.1707	15.2261
EVM0016898	62.8292	83.7842	60.02	46.5025	71.7324
EVM0033499	62.756	35.7626	10.4897	32.0139	16.5438
EVM0048094	62.7545	64.2194	96.8908	100.111	116.813
EVM0119308	62.7381	58.5725	38.0299	45.7546	60.5357
EVM0069722	62.7348	55.0709	10.9749	38.886	18.033
EVM0109135	62.6955	29.7629	16.9859	23.0118	5.24748
EVM0025334	62.6139	71.0156	87.4845	89.744	112.69
EVM0105225	62.5542	21.1489	10.391	14.3415	4.29249
EVM0097694	62.5311	94.5084	157.115	114.713	171.008
EVM0046765	62.4903	185.21	9.43953	59.7256	30.2555
EVM0110620	62.4829	12.067	11.6033	11.9318	7.4778
EVM0142695	62.4557	96.678	28.0984	65.2159	51.1035
EVM0080285	62.4507	70.6352	99.35	97.0281	150.259
EVM0055554	62.4347	71.8269	88.438	83.3981	80.0675
EVM0033478	62.3967	69.8328	189.164	80.5943	146.999
EVM0019324	62.3956	112.382	35.2037	77.2215	61.8928
EVM0125512	62.3886	125.793	223.406	165.75	209.472
EVM0055275	62.3746	46.3479	38.54	37.5732	27.8222
EVM0114117	62.3483	20.6248	17.4314	8.24909	2.4886
EVM0134574	62.2656	56.8657	32.2369	50.8621	29.5446
EVM0080324	62.2595	16.7999	13.3972	9.76904	0.295343
EVM0041894	62.2266	90.6932	51.3828	74.7099	43.1431
EVM0084926	62.226	78.3057	84.9293	87.8029	94.6576
EVM0071350	62.1934	73.2236	16.4347	56.7984	5.9866
EVM0013232	62.1633	85.1975	33.8659	70.9213	66.7529
EVM0007630	62.1356	77.9731	63.4105	65.2065	87.2557
EVM0143637	62.0719	73.0526	76.1715	73.1259	84.1424
EVM0043453	62.0629	126.571	33.2604	63.0048	67.691
EVM0129584	62.05	30.2221	5.56153	13.0947	1.03847
EVM0143068	61.9509	41.0587	27.7865	35.7949	22.3818
EVM0132300	61.874	9.66939	13.4078	4.77682	21.6262
EVM0052517	61.8525	15.4078	11.1925	2.34844	38.4103
EVM0005888	61.8129	45.079	45.4839	46.9627	48.9356
EVM0085823	61.7969	16.9775	13.3815	10.3225	8.26465
EVM0133085	61.7946	96.9983	11.0649	58.9582	20.9937
EVM0106831	61.7832	72.0717	70.5014	72.5257	68.1058
EVM0037735	61.7511	93.206	103.608	90.6397	174.986
EVM0118504	61.7417	31.7209	86.1049	46.3551	42.4294
EVM0018237	61.7053	55.1839	13.2861	42.8036	21.7909
EVM0062319	61.6658	73.0609	39.4221	57.9081	58.4707
EVM0026865	61.6648	68.6607	37.3017	67.5468	42.2124
EVM0087613	61.664	69.3637	6.83683	46.8299	19.4876
EVM0068882	61.6413	111.864	25.2706	48.7944	47.6961
EVM0085384	61.6211	61.436	214.736	156.201	144.456
EVM0032606	61.6143	70.5076	63.8341	59.6414	73.3575
EVM0028684_EVM0031053	61.6105	80.2851	77.4922	69.8375	110.569
EVM0006223	61.6059	56.9343	50.5187	60.2295	44.5895
EVM0068358	61.5061	64.2838	10.5791	33.0145	16.0701
EVM0139948	61.4581	95.8518	8.33608	113.683	25.1239
EVM0017459	61.458	73.8588	56.3832	57.6504	68.3579
EVM0046337	61.4537	32.2809	11.3162	22.063	6.7765
Artemisia_argyi_newGene_25806	61.4529	67.2308	97.1534	79.6386	81.6698
EVM0033380	61.3781	29.4501	25.6621	26.0648	21.9425
EVM0030032	61.3465	86.915	86.8	67.4152	70.5834
EVM0077948	61.3444	14.0095	17.1377	14.8	13.4457
EVM0093583	61.3371	85.6444	127.705	94.0787	93.1214
EVM0126295	61.3249	113.17	25.4797	90.4351	69.0236
EVM0020472	61.2498	54.7852	41.4594	44.4098	36.6177
EVM0046055	61.1767	106.774	60.1707	68.6439	100.792
EVM0121272	61.1708	12.8423	7.77451	28.4354	0.683174
EVM0044529	61.0785	53.2014	59.8605	50.626	44.4998
EVM0009256	61.0646	62.9203	32.6372	50.0824	42.5537
EVM0024096	61.0366	26.6704	16.9226	29.0826	19.1895
EVM0014448	61.007	19.0113	9.10701	17.9846	7.70629
EVM0045806	60.9837	206.732	73.2339	129.439	100.802
EVM0023799	60.9816	38.1488	39.6007	46.4745	29.432
EVM0077945	60.9736	81.9299	80.732	72.8919	98.5012
EVM0053721	60.9634	141.934	15.7019	91.9998	26.8518
EVM0100352	60.922	153.095	29.4378	100.58	51.8259
Artemisia_argyi_newGene_25086	60.8432	52.6493	58.3214	57.5995	52.2053
EVM0050855	60.7788	14.9621	14.1953	21.8606	10.0853
EVM0061079	60.7288	112.059	84.828	88.1079	111.858
EVM0111481	60.7112	120.033	106.858	90.4177	95.619
EVM0089082	60.6706	67.5299	73.0228	74.8575	79.3608
EVM0030451	60.6613	4.61301	9.09807	16.0852	3.50526
EVM0074611	60.6493	71.8661	66.5465	58.4227	76.602
EVM0126302	60.6455	70.9236	39.8699	57.4343	52.0697
EVM0140914	60.6382	37.8764	48.5789	33.2895	65.8341
EVM0104836	60.6322	52.5619	64.8307	69.3495	64.1239
EVM0018784	60.6278	78.1853	98.2336	77.4246	107.293
EVM0132348	60.6229	64.9345	53.0536	52.7397	75.5718
EVM0109437	60.5818	65.7302	130.414	113.301	100.815
EVM0045167	60.5707	69.3697	7.55744	33.0828	9.99838
EVM0048733	60.5479	53.3495	77.8916	55.7043	86.3482
EVM0061526	60.5319	21.4856	52.1199	53.0194	30.8575
EVM0093197	60.5119	56.876	119.574	90.4437	175.441
EVM0138423	60.5038	60.4568	129.931	81.5574	112.925
EVM0054242	60.5023	37.3834	44.4266	39.5811	38.7851
EVM0145852	60.4958	97.4295	19.1034	43.6893	34.9422
EVM0089237	60.4856	57.6024	20.6317	54.9712	26.9616
EVM0111242	60.4597	78.623	41.7033	73.0042	73.4376
EVM0116980	60.4442	89.787	114.046	94.5682	166.233
EVM0024880	60.4244	118.367	143.975	139.418	152.799
EVM0015061	60.4152	7.91905	10.8988	3.30069	25.1551
EVM0077691	60.3926	39.1593	33.8081	23.6635	23.8551
EVM0026171	60.3878	55.8218	47.5537	52.9507	49.1375
EVM0126262	60.3834	17.0899	10.2878	31.9765	2.89645
EVM0109727	60.3477	94.0898	55.2673	34.6186	66.0097
EVM0037285	60.3255	96.5696	63.9414	81.4379	116.359
EVM0070660	60.2603	85.0139	22.6165	41.2249	27.9164
EVM0011937	60.2292	13.1034	8.73853	31.9834	2.1339
EVM0037009	60.1729	47.9292	26.2607	44.2501	25.5952
EVM0111356	60.15	79.8021	83.4422	75.7713	100.902
EVM0000920	60.1165	78.9639	27.6312	47.7051	28.0799
EVM0142096	59.9063	122.085	22.4506	75.9595	37.6356
EVM0091762	59.8926	63.3045	8.24611	35.5177	16.6619
EVM0019682	59.8712	49.4405	31.7535	49.8166	38.8289
EVM0101208	59.8363	71.0598	14.7897	43.2585	25.3723
EVM0064145	59.8361	20.9619	11.55	34.7263	12.7962
EVM0095581	59.8022	72.0622	88.2358	71.2216	92.2354
EVM0066056	59.7754	77.0703	92.1746	97.5606	83.9653
EVM0124865	59.773	25.6923	29.9653	33.2374	18.6334
EVM0037094	59.7262	13.6385	14.6636	17.6633	8.85265
EVM0044619	59.7099	105.961	159.153	85.7195	208.091
EVM0008094	59.6915	15.4183	9.48552	11.1222	2.60436
EVM0050986	59.6692	82.1705	46.0822	81.6675	66.5666
EVM0110091	59.6686	69.5273	84.185	67.1779	95.4309
EVM0073974	59.6215	123.299	209.503	128.433	208.18
EVM0025418	59.6142	70.8134	58.5393	57.2757	66.9956
EVM0107820	59.6124	52.5488	28.8491	45.0538	47.5535
EVM0077293	59.5976	55.5634	52.7851	51.322	62.1163
EVM0097789	59.5757	61.9645	164.447	128.035	166.113
EVM0118680	59.4733	15.0232	3.28087	8.77251	1.95223
EVM0059517	59.4603	82.3824	61.8572	75.8721	82.7289
EVM0016891	59.4591	52.2353	9.83933	70.904	22.2382
EVM0126001	59.4331	35.035	42.1823	31.0412	54.3829
EVM0087301	59.4084	55.5272	53.8206	48.8868	50.8509
EVM0020715	59.3406	48.3437	32.0931	43.8116	38.7557
EVM0075293	59.3259	93.3562	81.6418	69.706	122.928
EVM0110350	59.3244	80.2829	73.5553	58.1172	105.312
EVM0105151	59.3002	104.472	122.53	113.343	138.355
EVM0129749	59.286	65.9443	77.203	60.7828	84.5886
EVM0012645	59.2818	94.2483	83.6229	121.718	71.2009
EVM0051168	59.2581	34.2789	43.1973	44.7035	26.2351
EVM0050003	59.1963	63.714	52.9306	50.4188	81.9953
EVM0001830	59.1665	15.9206	10.2806	30.574	0.808653
EVM0017030	59.1305	62.8002	58.7897	53.6048	79.9447
EVM0065257	59.1234	45.3552	3.5677	29.6178	6.7866
EVM0020374	59.073	54.5317	110.581	81.3864	110.456
EVM0065777	59.0606	56.837	64.3929	56.0886	61.0285
EVM0072389	59.0342	114.977	98.1576	81.9243	168.746
EVM0008151	59.0235	81.6379	39.5954	75.0878	28.2209
EVM0062086	59.0182	27.608	39.4126	30.8743	30.8549
EVM0119057	58.9635	157.771	80.9023	137.173	138.431
EVM0067629	58.92	45.7141	43.8327	44.0261	58.8977
EVM0063234	58.9138	76.0032	81.9114	65.4603	88.8066
Artemisia_argyi_newGene_6325	58.9096	29.0837	22.308	44.9344	9.79725
EVM0016491	58.9092	37.8445	32.9987	37.8648	14.8536
EVM0049605	58.8925	56.5515	99.0152	81.697	82.6134
EVM0016593	58.8848	50.5413	46.7681	50.7097	35.6121
EVM0048835	58.8719	87.9502	148.769	143.895	204.935
EVM0098701	58.8158	193.704	103.855	148.17	151.045
EVM0052373	58.815	36.6899	52.1367	43.8497	39.8136
EVM0084706	58.8143	114.81	48.436	71.1479	91.4427
EVM0090590	58.8015	52.1266	75.2013	56.5876	43.488
EVM0073521	58.7694	62.7468	110.925	106.511	123.661
EVM0018362	58.7455	79.6632	106.165	68.2554	137.897
EVM0103501	58.72	8.92668	33.0447	15.4658	9.71482
EVM0106002	58.6835	22.1943	18.4672	29.6258	7.14007
EVM0104204	58.6687	75.0734	45.3958	21.468	102.478
EVM0046370	58.6684	8.16246	12.9486	14.6518	10.8304
EVM0098336	58.626	40.3637	15.4796	27.8141	13.4954
EVM0110547	58.6108	41.7509	48.5617	42.6747	44.8903
EVM0116852	58.6036	49.6467	33.2733	36.2357	48.8741
EVM0125856	58.5937	164.158	10.7393	60.1457	23.2507
EVM0052528	58.5874	55.2443	77.6069	65.4158	58.1923
EVM0024789	58.5833	52.1144	50.0144	49.1372	49.4487
EVM0020783	58.5357	37.2946	5.62898	24.3756	9.72625
EVM0119986	58.5302	37.6731	42.2757	44.4812	66.4631
Artemisia_argyi_newGene_6236	58.495	40.2544	54.0757	48.6088	45.3628
EVM0093618	58.4546	69.435	137.347	74.438	176.366
EVM0089479	58.4532	40.4165	14.2832	25.7356	4.95638
EVM0050229	58.3914	54.1559	90.0542	90.1943	105.287
EVM0078598	58.3541	70.4973	100.463	96.1911	112.298
EVM0124875	58.3438	42.382	40.3301	38.6551	36.8477
EVM0133315	58.304	59.0511	12.5104	41.4212	16.1929
EVM0079190	58.2992	15.4826	10.9551	15.9008	5.3087
EVM0018989	58.2936	63.0954	88.8157	88.815	111.403
[truncated: 160,272 more rows]
