# Supplementary material for: Transcriptome analysis of Artemisia argyi following methyl jasmonate (MeJA) treatment and the mining of genes related to the stress resistance pathway
Source: Front Genet. 2023 Nov 2;14:1279850. doi: 10.3389/fgene.2023.1279850 (PMC10652873; doi:10.3389/fgene.2023.1279850)
Supplement: Supplementary file 3 [file Table9.XLSX]

## Sheet: Sheet1
#GO_classify1	GO_classify2	All	DE
#Total_gene		109898	8844
cellular component	membrane	25716	3072
cellular component	membrane part	23445	2809
cellular component	cell	22765	2019
cellular component	cell part	22765	2019
cellular component	organelle	17786	1506
cellular component	macromolecular complex	6694	555
cellular component	organelle part	6488	535
cellular component	extracellular region	1606	110
cellular component	membrane-enclosed lumen	1584	70
cellular component	cell junction	692	56
cellular component	symplast	645	54
cellular component	other organism	624	46
cellular component	other organism part	624	46
cellular component	supramolecular complex	424	41
cellular component	extracellular region part	299	6
cellular component	nucleoid	17	0
cellular component	synapse part	24	0
cellular component	synapse	27	0
molecular function	catalytic activity	52484	4463
molecular function	binding	62516	4338
molecular function	transporter activity	3743	511
molecular function	nucleic acid binding transcription factor activity	2175	265
molecular function	molecular function regulator	1113	129
molecular function	structural molecule activity	1508	118
molecular function	antioxidant activity	543	67
molecular function	electron carrier activity	521	55
molecular function	signal transducer activity	358	43
molecular function	molecular transducer activity	500	41
molecular function	transcription factor activity, protein binding	297	36
molecular function	nutrient reservoir activity	179	2
molecular function	metallochaperone activity	2	0
molecular function	protein tag	13	0
molecular function	translation regulator activity	1	0
molecular function	toxin activity	10	0
biological process	metabolic process	55220	4033
biological process	cellular process	52107	3591
biological process	single-organism process	23817	2651
biological process	biological regulation	14274	1264
biological process	response to stimulus	10491	957
biological process	localization	7321	810
biological process	signaling	4761	475
biological process	cellular component organization or biogenesis	5576	372
biological process	multicellular organismal process	2711	177
biological process	multi-organism process	1713	162
biological process	developmental process	2348	131
biological process	reproduction	1979	112
biological process	reproductive process	1978	112
biological process	detoxification	600	77
biological process	immune system process	454	21
biological process	growth	235	8
biological process	rhythmic process	63	6
biological process	locomotion	52	4
biological process	behavior	24	2
biological process	biological adhesion	11	0
