# Supplementary material for: Transcriptome analysis of Artemisia argyi following methyl jasmonate (MeJA) treatment and the mining of genes related to the stress resistance pathway
Source: Front Genet. 2023 Nov 2;14:1279850. doi: 10.3389/fgene.2023.1279850 (PMC10652873; doi:10.3389/fgene.2023.1279850)
Supplement: Supplementary file 4 [file Table6.XLSX]

## Sheet: Sheet1
#GO_classify1	GO_classify2	All	DE
#Total_gene		109898	7729
cellular component	membrane	25716	2563
cellular component	membrane part	23445	2335
cellular component	cell	22765	1742
cellular component	cell part	22765	1742
cellular component	organelle	17786	1299
cellular component	organelle part	6488	440
cellular component	macromolecular complex	6694	360
cellular component	extracellular region	1606	102
cellular component	membrane-enclosed lumen	1584	62
cellular component	cell junction	692	50
cellular component	symplast	645	49
cellular component	other organism	624	44
cellular component	other organism part	624	44
cellular component	supramolecular complex	424	28
cellular component	extracellular region part	299	5
cellular component	synapse part	24	1
cellular component	synapse	27	1
cellular component	nucleoid	17	0
molecular function	catalytic activity	52484	4046
molecular function	binding	62516	4021
molecular function	transporter activity	3743	410
molecular function	nucleic acid binding transcription factor activity	2175	232
molecular function	molecular function regulator	1113	100
molecular function	antioxidant activity	543	56
molecular function	signal transducer activity	358	41
molecular function	transcription factor activity, protein binding	297	40
molecular function	electron carrier activity	521	35
molecular function	molecular transducer activity	500	34
molecular function	structural molecule activity	1508	32
molecular function	nutrient reservoir activity	179	3
molecular function	metallochaperone activity	2	0
molecular function	protein tag	13	0
molecular function	translation regulator activity	1	0
molecular function	toxin activity	10	0
biological process	metabolic process	55220	3501
biological process	cellular process	52107	3222
biological process	single-organism process	23817	2415
biological process	biological regulation	14274	1221
biological process	response to stimulus	10491	921
biological process	localization	7321	678
biological process	signaling	4761	470
biological process	cellular component organization or biogenesis	5576	318
biological process	multicellular organismal process	2711	183
biological process	multi-organism process	1713	166
biological process	developmental process	2348	137
biological process	reproduction	1979	126
biological process	reproductive process	1978	126
biological process	detoxification	600	65
biological process	immune system process	454	15
biological process	growth	235	12
biological process	locomotion	52	3
biological process	rhythmic process	63	3
biological process	behavior	24	1
biological process	biological adhesion	11	0
