# Supplementary material for: Transcriptome analysis of Artemisia argyi following methyl jasmonate (MeJA) treatment and the mining of genes related to the stress resistance pathway
Source: Front Genet. 2023 Nov 2;14:1279850. doi: 10.3389/fgene.2023.1279850 (PMC10652873; doi:10.3389/fgene.2023.1279850)
Supplement: Supplementary file 7 [file Table11.XLSX]

## Sheet: Sheet1
ID	Description	GeneRatio	BgRatio	enrich_factor	pvalue	qvalue	geneID	gene_number	Contained
ko04626	Plant-pathogen interaction	0.1478	0.0889	1.66	1.10918e-15	1.06248e-13	Artemisia_argyi_newGene_11308;Artemisia_argyi_newGene_15488;Artemisia_argyi_newGene_16750;Artemisia_argyi_newGene_18531;Artemisia_argyi_newGene_19419;Artemisia_argyi_newGene_20696;Artemisia_argyi_newGene_21804;Artemisia_argyi_newGene_24562;Artemisia_argyi_newGene_26498;Artemisia_argyi_newGene_28693;Artemisia_argyi_newGene_29336;Artemisia_argyi_newGene_3033;Artemisia_argyi_newGene_30486;Artemisia_…	246	up&down
ko00500	Starch and sucrose metabolism	0.0944	0.0557	1.69	7.6976e-11	3.68674e-09	Artemisia_argyi_newGene_12771;Artemisia_argyi_newGene_15716;Artemisia_argyi_newGene_16634;Artemisia_argyi_newGene_17923;Artemisia_argyi_newGene_17983;Artemisia_argyi_newGene_1826;Artemisia_argyi_newGene_18764;Artemisia_argyi_newGene_21477;Artemisia_argyi_newGene_21670;Artemisia_argyi_newGene_2232;Artemisia_argyi_newGene_24064;Artemisia_argyi_newGene_24789;Artemisia_argyi_newGene_2669;Artemisia_ar…	157	up&down
ko00073	Cutin, suberine and wax biosynthesis	0.0234	0.0076	3.09	5.67422e-10	1.81177e-08	EVM0002823;EVM0008769;EVM0010751;EVM0015989;EVM0019041;EVM0029430;EVM0032837;EVM0035157;EVM0039147;EVM0046526;EVM0047285;EVM0047662;EVM0048355;EVM0049242;EVM0054609;EVM0064059;EVM0077068;EVM0077766;EVM0078802;EVM0080699;EVM0081959;EVM0084300;EVM0088721;EVM0089841;EVM0090388;EVM0093852;EVM0093915;EVM0094991;EVM0099678;EVM0121053;EVM0125837;EVM0128236;EVM0131389;EVM0131578;EVM0134044;EVM0136436;EVM…	39	up&down
ko00592	alpha-Linolenic acid metabolism	0.0192	0.0065	2.97	4.95506e-08	1.18661e-06	Artemisia_argyi_newGene_20690;Artemisia_argyi_newGene_395;EVM0001222;EVM0010833;EVM0010926;EVM0016048;EVM0016899;EVM0019579;EVM0028480;EVM0031006;EVM0033555;EVM0035966;EVM0036363;EVM0037926;EVM0045424;EVM0050544;EVM0052729;EVM0054256;EVM0058540;EVM0062417;EVM0064494;EVM0064535;EVM0075517;EVM0086471;EVM0087657;EVM0088866;EVM0099756;EVM0108534;EVM0112951;EVM0115209;EVM0124540;EVM0124545	32	up&down
ko00196	Photosynthesis - antenna proteins	0.0096	0.0022	4.38	6.87118e-07	1.31637e-05	EVM0001923;EVM0008060;EVM0012630;EVM0015143;EVM0037420;EVM0037670;EVM0044650;EVM0046846;EVM0050696;EVM0063064;EVM0070938;EVM0089060;EVM0095725;EVM0100367;EVM0107231;EVM0116536	16	up
ko04712	Circadian rhythm - plant	0.0222	0.0094	2.38	1.34249e-06	1.86546e-05	Artemisia_argyi_newGene_20713;Artemisia_argyi_newGene_23013;Artemisia_argyi_newGene_24518;Artemisia_argyi_newGene_25715;Artemisia_argyi_newGene_4211;EVM0006052;EVM0007446;EVM0021061;EVM0022147;EVM0023819;EVM0024137;EVM0027752;EVM0029399;EVM0030505;EVM0031920;EVM0033438;EVM0034364;EVM0041559;EVM0044658;EVM0053063;EVM0056690;EVM0057702;EVM0059041;EVM0074169;EVM0076306;EVM0076818;EVM0084360;EVM00874…	37	up&down
ko00564	Glycerophospholipid metabolism	0.0487	0.028	1.74	1.36322e-06	1.86546e-05	Artemisia_argyi_newGene_17214;Artemisia_argyi_newGene_19078;Artemisia_argyi_newGene_19084;Artemisia_argyi_newGene_19316;Artemisia_argyi_newGene_20002;Artemisia_argyi_newGene_24334;Artemisia_argyi_newGene_9403;EVM0001133;EVM0002985;EVM0007696;EVM0008828;EVM0010146;EVM0010926;EVM0013688;EVM0014795;EVM0015572;EVM0016048;EVM0019169;EVM0019257;EVM0019497;EVM0019579;EVM0020199;EVM0020297;EVM0021230;EVM…	81	up&down
ko00400	Phenylalanine, tyrosine and tryptophan biosynthesis	0.0174	0.0066	2.65	2.23173e-06	2.43131e-05	Artemisia_argyi_newGene_25177;EVM0002367;EVM0005370;EVM0006072;EVM0011615;EVM0023470;EVM0038521;EVM0042160;EVM0057314;EVM0068260;EVM0075061;EVM0078826;EVM0079902;EVM0081978;EVM0088521;EVM0093056;EVM0094958;EVM0100772;EVM0102420;EVM0110620;EVM0114346;EVM0116248;EVM0120948;EVM0121463;EVM0126987;EVM0128544;EVM0130451;EVM0130513;EVM0136689	29	up&down
ko04016	MAPK signaling pathway - plant	0.0643	0.0406	1.58	2.28436e-06	2.43131e-05	Artemisia_argyi_newGene_11680;Artemisia_argyi_newGene_15488;Artemisia_argyi_newGene_29336;EVM0002255;EVM0005161;EVM0008871;EVM0008873;EVM0008921;EVM0009531;EVM0009902;EVM0011179;EVM0011955;EVM0012170;EVM0016017;EVM0016583;EVM0019342;EVM0023338;EVM0026207;EVM0026450;EVM0027151;EVM0029081;EVM0029940;EVM0031539;EVM0032738;EVM0034775;EVM0035467;EVM0036201;EVM0037711;EVM0040203;EVM0041211;EVM0042030;E…	107	up&down
ko04141	Protein processing in endoplasmic reticulum	0.0631	0.0408	1.55	7.53197e-06	7.21483e-05	Artemisia_argyi_newGene_12283;Artemisia_argyi_newGene_235;EVM0000536;EVM0004226;EVM0009701;EVM0010812;EVM0011760;EVM0012395;EVM0015006;EVM0015061;EVM0015742;EVM0016054;EVM0017565;EVM0019365;EVM0021223;EVM0024023;EVM0024085;EVM0026525;EVM0027300;EVM0030293;EVM0033578;EVM0035821;EVM0037110;EVM0038805;EVM0042177;EVM0042920;EVM0043289;EVM0043505;EVM0044832;EVM0045375;EVM0045572;EVM0046888;EVM0048297;…	105	up&down
ko00942	Anthocyanin biosynthesis	0.0054	0.0012	4.36	0.000195963	0.00170647	EVM0046679;EVM0064631;EVM0069617;EVM0072062;EVM0085097;EVM0100889;EVM0112832;EVM0136342;EVM0140654	9	up&down
ko02010	ABC transporters	0.021	0.0112	1.88	0.00030425	0.00242866	EVM0010610;EVM0012987;EVM0013092;EVM0014600;EVM0015666;EVM0024334;EVM0024936;EVM0024991;EVM0038267;EVM0038693;EVM0038915;EVM0046612;EVM0061803;EVM0068396;EVM0071447;EVM0072421;EVM0073891;EVM0074170;EVM0079021;EVM0079442;EVM0083963;EVM0092852;EVM0109079;EVM0110569;EVM0114677;EVM0119031;EVM0122856;EVM0123933;EVM0125096;EVM0125820;EVM0128459;EVM0129062;EVM0129232;EVM0134073;EVM0137485	35	up&down
ko00950	Isoquinoline alkaloid biosynthesis	0.0138	0.0063	2.18	0.000437735	0.00300219	Artemisia_argyi_newGene_31239;EVM0007555;EVM0011937;EVM0032529;EVM0036078;EVM0056031;EVM0056155;EVM0057314;EVM0068179;EVM0069950;EVM0073682;EVM0074069;EVM0078826;EVM0081363;EVM0081978;EVM0088560;EVM0116607;EVM0116790;EVM0122169;EVM0126262;EVM0132822;EVM0132956;EVM0140580	23	up&down
ko04075	Plant hormone signal transduction	0.0787	0.0588	1.34	0.000438782	0.00300219	Artemisia_argyi_newGene_18563;Artemisia_argyi_newGene_3376;EVM0002255;EVM0004127;EVM0005161;EVM0005558;EVM0006384;EVM0007883;EVM0008849;EVM0008921;EVM0009048;EVM0009902;EVM0011179;EVM0011955;EVM0012170;EVM0014677;EVM0016583;EVM0019342;EVM0020507;EVM0022559;EVM0023338;EVM0024496;EVM0025868;EVM0025878;EVM0026207;EVM0026450;EVM0027151;EVM0027752;EVM0028032;EVM0029081;EVM0031539;EVM0031892;EVM0034775…	131	up&down
ko00565	Ether lipid metabolism	0.03	0.0185	1.63	0.000615101	0.00392801	Artemisia_argyi_newGene_19078;Artemisia_argyi_newGene_19084;Artemisia_argyi_newGene_19316;Artemisia_argyi_newGene_20002;EVM0002985;EVM0010146;EVM0010926;EVM0014795;EVM0019169;EVM0019497;EVM0020199;EVM0021230;EVM0025327;EVM0025433;EVM0026873;EVM0029181;EVM0032767;EVM0033402;EVM0038516;EVM0041761;EVM0042917;EVM0043501;EVM0045924;EVM0047599;EVM0048522;EVM0053845;EVM0063973;EVM0071768;EVM0083026;EVM0…	50	up&down
ko00130	Ubiquinone and other terpenoid-quinone biosynthesis	0.0114	0.0051	2.24	0.000962357	0.00576148	Artemisia_argyi_newGene_14564;Artemisia_argyi_newGene_5967;EVM0012380;EVM0013694;EVM0015233;EVM0023936;EVM0029648;EVM0031151;EVM0057314;EVM0064344;EVM0078826;EVM0081112;EVM0081978;EVM0087012;EVM0093243;EVM0094465;EVM0115480;EVM0125706;EVM0137104	19	up&down
ko00603	Glycosphingolipid biosynthesis - globo and isoglobo series	0.0036	0.0008	4.65	0.00161605	0.00910592	EVM0013530;EVM0042123;EVM0058858;EVM0089289;EVM0120665;EVM0124063	6	up&down
ko00410	beta-Alanine metabolism	0.0096	0.0042	2.27	0.00202488	0.0107757	Artemisia_argyi_newGene_31239;EVM0008386;EVM0010833;EVM0028480;EVM0030157;EVM0031619;EVM0046270;EVM0049465;EVM0056155;EVM0070232_EVM0127505;EVM0073682;EVM0087447;EVM0132822;EVM0132956;EVM0139625;EVM0141907	16	up&down
ko04146	Peroxisome	0.021	0.0128	1.64	0.00318662	0.0160655	Artemisia_argyi_newGene_26235;Artemisia_argyi_newGene_9265;EVM0001381;EVM0003708;EVM0010751;EVM0010833;EVM0014720;EVM0015512;EVM0022787;EVM0024849;EVM0028480;EVM0028882;EVM0029430;EVM0035157;EVM0044173;EVM0045400;EVM0046526;EVM0050866;EVM0052729;EVM0059839;EVM0064059;EVM0065426;EVM0075366;EVM0078802;EVM0081542;EVM0086707;EVM0089037;EVM0104735;EVM0105961;EVM0112951;EVM0118429;EVM0124204;EVM0137783…	35	up&down
ko00562	Inositol phosphate metabolism	0.0144	0.0081	1.78	0.00510888	0.0244688	EVM0002985;EVM0004507;EVM0009907;EVM0016484;EVM0018209;EVM0040178;EVM0046669;EVM0050855;EVM0056213;EVM0063276;EVM0079210;EVM0091569;EVM0093894;EVM0093976;EVM0099627;EVM0102240;EVM0103205;EVM0112766;EVM0120507;EVM0129333;EVM0132574;EVM0133271;EVM0135611;EVM0135640	24	up&down
