# Supplementary material for: Transcriptome analysis of Artemisia argyi following methyl jasmonate (MeJA) treatment and the mining of genes related to the stress resistance pathway
Source: Front Genet. 2023 Nov 2;14:1279850. doi: 10.3389/fgene.2023.1279850 (PMC10652873; doi:10.3389/fgene.2023.1279850)
Supplement: Supplementary file 9 [file Table10.XLSX]

## Sheet: Sheet1
ID	Description	GeneRatio	BgRatio	enrich_factor	pvalue	qvalue	geneID	gene_number	Contained
ko00196	Photosynthesis - antenna proteins	0.0174	0.0022	7.92	6.5429e-46	5.7853e-44	EVM0001595;EVM0001923;EVM0002833;EVM0004170;EVM0008060;EVM0011886;EVM0012630;EVM0013263;EVM0013553;EVM0015143;EVM0016493;EVM0016748;EVM0020495;EVM0032642;EVM0037208;EVM0037420;EVM0037670;EVM0037981;EVM0039040;EVM0039093;EVM0039193;EVM0044650;EVM0046846;EVM0047826;EVM0048615;EVM0050696;EVM0051298;EVM0051609;EVM0053976;EVM0058026;EVM0063064;EVM0070938;EVM0075310;EVM0088048;EVM0089060;EVM0090080;EVM…	65	up
ko00564	Glycerophospholipid metabolism	0.065	0.028	2.32	8.95149e-36	3.9575e-34	Artemisia_argyi_newGene_12537;Artemisia_argyi_newGene_13002;Artemisia_argyi_newGene_13609;Artemisia_argyi_newGene_14925;Artemisia_argyi_newGene_1654;Artemisia_argyi_newGene_16749;Artemisia_argyi_newGene_19084;Artemisia_argyi_newGene_19316;Artemisia_argyi_newGene_19937;Artemisia_argyi_newGene_19942;Artemisia_argyi_newGene_20002;Artemisia_argyi_newGene_22350;Artemisia_argyi_newGene_24334;Artemisia_…	243	up&down
ko00565	Ether lipid metabolism	0.0465	0.0185	2.52	3.11476e-30	9.18033e-29	Artemisia_argyi_newGene_12537;Artemisia_argyi_newGene_13002;Artemisia_argyi_newGene_14925;Artemisia_argyi_newGene_1654;Artemisia_argyi_newGene_16749;Artemisia_argyi_newGene_19084;Artemisia_argyi_newGene_19316;Artemisia_argyi_newGene_19937;Artemisia_argyi_newGene_19942;Artemisia_argyi_newGene_20002;Artemisia_argyi_newGene_2548;Artemisia_argyi_newGene_25712;Artemisia_argyi_newGene_25746;Artemisia_a…	174	up&down
ko00592	alpha-Linolenic acid metabolism	0.0222	0.0065	3.43	4.70647e-24	1.04038e-22	Artemisia_argyi_newGene_19910;Artemisia_argyi_newGene_20689;Artemisia_argyi_newGene_20690;Artemisia_argyi_newGene_395;EVM0000705;EVM0000920;EVM0001222;EVM0005183;EVM0006532;EVM0010833;EVM0014935;EVM0016899;EVM0017548;EVM0019579;EVM0021348;EVM0024242;EVM0024399;EVM0028480;EVM0028792;EVM0030061;EVM0031006;EVM0032637;EVM0034874;EVM0035966;EVM0037926;EVM0041607;EVM0041909;EVM0044281;EVM0045424;EVM005…	83	up&down
ko00280	Valine, leucine and isoleucine degradation	0.0187	0.0068	2.77	3.71609e-15	6.5716e-14	EVM0000514;EVM0001058;EVM0001537;EVM0003810;EVM0008386;EVM0013533;EVM0015512;EVM0017313;EVM0022383;EVM0022828;EVM0027175;EVM0027185;EVM0030061;EVM0031487;EVM0031811;EVM0032361;EVM0034008;EVM0037277;EVM0040240;EVM0040823;EVM0042849;EVM0045314;EVM0051666;EVM0052729;EVM0055275;EVM0057931;EVM0059839;EVM0060829;EVM0067373;EVM0068453;EVM0070232_EVM0127505;EVM0074346;EVM0079970;EVM0080241;EVM0081406;EVM…	70	up&down
ko04626	Plant-pathogen interaction	0.1228	0.0889	1.38	2.26802e-13	3.34234e-12	Artemisia_argyi_newGene_10800;Artemisia_argyi_newGene_11141;Artemisia_argyi_newGene_11308;Artemisia_argyi_newGene_12874;Artemisia_argyi_newGene_12876;Artemisia_argyi_newGene_15030;Artemisia_argyi_newGene_15488;Artemisia_argyi_newGene_15751;Artemisia_argyi_newGene_18071;Artemisia_argyi_newGene_18531;Artemisia_argyi_newGene_19419;Artemisia_argyi_newGene_19433;Artemisia_argyi_newGene_21804;Artemisia…	459	up&down
ko04144	Endocytosis	0.0696	0.0446	1.56	3.57209e-13	4.51211e-12	Artemisia_argyi_newGene_12537;Artemisia_argyi_newGene_13002;Artemisia_argyi_newGene_14925;Artemisia_argyi_newGene_1654;Artemisia_argyi_newGene_16749;Artemisia_argyi_newGene_19084;Artemisia_argyi_newGene_19090;Artemisia_argyi_newGene_19316;Artemisia_argyi_newGene_19937;Artemisia_argyi_newGene_19942;Artemisia_argyi_newGene_20002;Artemisia_argyi_newGene_21205;Artemisia_argyi_newGene_2548;Artemisia_a…	260	up&down
ko01200	Carbon metabolism	0.0474	0.0285	1.66	1.3534e-11	1.49586e-10	Artemisia_argyi_newGene_16807;Artemisia_argyi_newGene_21282;Artemisia_argyi_newGene_26235;Artemisia_argyi_newGene_30959;Artemisia_argyi_newGene_7757;Artemisia_argyi_newGene_8221;EVM0000210;EVM0002482;EVM0003245;EVM0005388;EVM0005640;EVM0005718;EVM0006020;EVM0006685;EVM0006960;EVM0008280;EVM0008386;EVM0008964;EVM0010833;EVM0011174;EVM0012607;EVM0012609;EVM0012771;EVM0013483;EVM0013617;EVM0016145;E…	177	up&down
ko00710	Carbon fixation in photosynthetic organisms	0.0182	0.0078	2.33	4.39392e-11	4.31683e-10	Artemisia_argyi_newGene_30959;Artemisia_argyi_newGene_7757;EVM0005640;EVM0005718;EVM0006960;EVM0008964;EVM0012607;EVM0013617;EVM0017027;EVM0018120;EVM0018291;EVM0020312;EVM0023834;EVM0025233;EVM0027184;EVM0028719;EVM0032218_EVM0065110;EVM0039236;EVM0040285_EVM0040575_EVM0129421;EVM0042891;EVM0048252;EVM0052092;EVM0055888;EVM0057982;EVM0059403;EVM0060328;EVM0060622;EVM0060960;EVM0062145;EVM0063953…	68	up&down
ko04016	MAPK signaling pathway - plant	0.061	0.0406	1.5	3.65032e-10	3.22765e-09	Artemisia_argyi_newGene_11680;Artemisia_argyi_newGene_11960;Artemisia_argyi_newGene_15488;Artemisia_argyi_newGene_15751;Artemisia_argyi_newGene_18071;Artemisia_argyi_newGene_30938;Artemisia_argyi_newGene_32238;Artemisia_argyi_newGene_7543;Artemisia_argyi_newGene_7601;Artemisia_argyi_newGene_8529;EVM0002801;EVM0003062;EVM0003069;EVM0003587;EVM0003855;EVM0004776;EVM0005200;EVM0006417;EVM0007886;EVM…	228	up&down
ko04070	Phosphatidylinositol signaling system	0.0182	0.0083	2.18	8.42215e-10	6.76996e-09	Artemisia_argyi_newGene_10501;Artemisia_argyi_newGene_10503;Artemisia_argyi_newGene_9403;Artemisia_argyi_newGene_9404;EVM0001983;EVM0003071;EVM0004906;EVM0005426;EVM0006417;EVM0009879;EVM0015572;EVM0016276;EVM0016302;EVM0016874;EVM0019133;EVM0020297;EVM0023345;EVM0023675;EVM0024159;EVM0024260;EVM0024790;EVM0026776;EVM0032579;EVM0038522;EVM0039573;EVM0039672;EVM0040073;EVM0040178;EVM0046781;EVM004…	68	up&down
ko00400	Phenylalanine, tyrosine and tryptophan biosynthesis	0.015	0.0066	2.28	5.40296e-09	3.98113e-08	Artemisia_argyi_newGene_25177;Artemisia_argyi_newGene_25710;Artemisia_argyi_newGene_25735;EVM0002836;EVM0005370;EVM0005718;EVM0006072;EVM0011615;EVM0021680;EVM0023470;EVM0026475;EVM0028674;EVM0029109;EVM0035325;EVM0037668;EVM0038521;EVM0042160;EVM0043280;EVM0044770;EVM0046887;EVM0055743;EVM0056726;EVM0057314;EVM0058482;EVM0059706;EVM0066322;EVM0068260;EVM0079902;EVM0081978;EVM0088296;EVM0088521;E…	56	up&down
ko01230	Biosynthesis of amino acids	0.0436	0.0284	1.54	2.73397e-08	1.85954e-07	Artemisia_argyi_newGene_21052;Artemisia_argyi_newGene_25177;Artemisia_argyi_newGene_25710;Artemisia_argyi_newGene_25735;Artemisia_argyi_newGene_320;EVM0000210;EVM0002836;EVM0003245;EVM0005370;EVM0005388;EVM0005640;EVM0005718;EVM0006020;EVM0006072;EVM0006960;EVM0009125;EVM0011615;EVM0012607;EVM0012609;EVM0013483;EVM0013979;EVM0016528;EVM0016778;EVM0017027;EVM0021680;EVM0021819;EVM0023470;EVM002409…	163	up&down
ko00860	Porphyrin and chlorophyll metabolism	0.0123	0.0053	2.33	5.54587e-08	3.33189e-07	Artemisia_argyi_newGene_11161;Artemisia_argyi_newGene_13165;EVM0001574;EVM0001742;EVM0003433;EVM0007720;EVM0008117;EVM0011359;EVM0017209;EVM0019916;EVM0022337;EVM0024152;EVM0026510;EVM0027979;EVM0028458;EVM0029609;EVM0035067;EVM0040069;EVM0040987;EVM0042453;EVM0048294;EVM0058855;EVM0061005;EVM0061749;EVM0063264;EVM0064359;EVM0064718;EVM0079467;EVM0082814;EVM0088676;EVM0093191;EVM0093233;EVM009550…	46	up&down
ko00942	Anthocyanin biosynthesis	0.0051	0.0012	4.09	5.65232e-08	3.33189e-07	EVM0018806;EVM0039173;EVM0044824;EVM0046679;EVM0059787;EVM0064631;EVM0069617;EVM0070365;EVM0072062;EVM0078474;EVM0081269;EVM0086643;EVM0111971;EVM0112832;EVM0119505;EVM0127371;EVM0133184;EVM0136342;EVM0140951	19	up&down
ko04075	Plant hormone signal transduction	0.0789	0.0588	1.34	9.925e-08	5.48487e-07	Artemisia_argyi_newGene_11061;Artemisia_argyi_newGene_18563;Artemisia_argyi_newGene_21051;Artemisia_argyi_newGene_32238;Artemisia_argyi_newGene_3376;Artemisia_argyi_newGene_7543;Artemisia_argyi_newGene_9827;EVM0000492;EVM0001256;EVM0001382;EVM0002614;EVM0003240;EVM0003541;EVM0003587;EVM0003815;EVM0003855;EVM0004127;EVM0004776;EVM0004973;EVM0005953;EVM0006671;EVM0007745;EVM0007883;EVM0008921;EVM00…	295	up&down
ko04712	Circadian rhythm - plant	0.0177	0.0094	1.89	4.53979e-07	2.36125e-06	Artemisia_argyi_newGene_10827;Artemisia_argyi_newGene_23013;Artemisia_argyi_newGene_23093;Artemisia_argyi_newGene_6100;Artemisia_argyi_newGene_667;Artemisia_argyi_newGene_879;EVM0007018;EVM0007823;EVM0016752;EVM0017814;EVM0019063;EVM0021889;EVM0023819;EVM0027752;EVM0029399;EVM0029686;EVM0030505;EVM0033438;EVM0034364;EVM0041559;EVM0042930;EVM0051819;EVM0051870;EVM0052243;EVM0055530;EVM0056690;EVM0…	66	up&down
ko00591	Linoleic acid metabolism	0.0094	0.0039	2.39	1.17094e-06	5.75198e-06	Artemisia_argyi_newGene_12839;Artemisia_argyi_newGene_20689;Artemisia_argyi_newGene_20690;EVM0000705;EVM0006532;EVM0007619;EVM0031006;EVM0032637;EVM0035966;EVM0041909;EVM0044281;EVM0045424;EVM0050678;EVM0053458;EVM0054068;EVM0057925;EVM0060248;EVM0062417;EVM0064535;EVM0068475;EVM0075517;EVM0083412;EVM0086471;EVM0094065;EVM0095128;EVM0097167;EVM0099756;EVM0113406;EVM0118917;EVM0121563;EVM0124540;E…	35	up&down
ko00730	Thiamine metabolism	0.0075	0.0028	2.64	1.69363e-06	7.88171e-06	Artemisia_argyi_newGene_6194;EVM0000991;EVM0001235;EVM0013422;EVM0013923;EVM0014539;EVM0016913;EVM0017442;EVM0017664;EVM0018310;EVM0023786;EVM0027916;EVM0034039;EVM0041043;EVM0059548;EVM0060130;EVM0067928;EVM0069075;EVM0069307;EVM0091783;EVM0093266;EVM0102386;EVM0104203;EVM0112643;EVM0113517;EVM0114478;EVM0133101;EVM0136376	28	up&down
ko00010	Glycolysis / Gluconeogenesis	0.0268	0.017	1.58	4.02111e-06	1.77775e-05	Artemisia_argyi_newGene_16807;EVM0000210;EVM0001350;EVM0003245;EVM0004040;EVM0004822;EVM0005388;EVM0005640;EVM0006960;EVM0008280;EVM0011028;EVM0011174;EVM0012607;EVM0012609;EVM0012771;EVM0013617;EVM0016528;EVM0017027;EVM0017040;EVM0018120;EVM0020312;EVM0021194;EVM0022828;EVM0023677;EVM0024096;EVM0025233;EVM0026190;EVM0027021;EVM0027100;EVM0027184;EVM0028719;EVM0033144;EVM0036325;EVM0039236;EVM004…	100	up&down
