# Supplementary material for: Transcriptome analysis of Artemisia argyi following methyl jasmonate (MeJA) treatment and the mining of genes related to the stress resistance pathway
Source: Front Genet. 2023 Nov 2;14:1279850. doi: 10.3389/fgene.2023.1279850 (PMC10652873; doi:10.3389/fgene.2023.1279850)
Supplement: Supplementary file 10 [file Table12.XLSX]

## Sheet: Sheet1
ID	Description	GeneRatio	BgRatio	enrich_factor	pvalue	qvalue	geneID	gene_number	Contained
ko04626	Plant-pathogen interaction	0.1271	0.0889	1.43	4.16e-09	7.53e-08	Artemisia_argyi_newGene_11308;Artemisia_argyi_newGene_12895;Artemisia_argyi_newGene_15488;Artemisia_argyi_newGene_15751;Artemisia_argyi_newGene_20696;Artemisia_argyi_newGene_22576;Artemisia_argyi_newGene_23889;Artemisia_argyi_newGene_26498;Artemisia_argyi_newGene_3033;Artemisia_argyi_newGene_31140;Artemisia_argyi_newGene_32206;Artemisia_argyi_newGene_9176;EVM0000145;EVM0000727;EVM0001116;EVM00014…	252	up&down
ko00500	Starch and sucrose metabolism	0.0872	0.0557	1.57	3.23e-09	7.32e-08	Artemisia_argyi_newGene_12771;Artemisia_argyi_newGene_15716;Artemisia_argyi_newGene_17923;Artemisia_argyi_newGene_17983;Artemisia_argyi_newGene_1826;Artemisia_argyi_newGene_18764;Artemisia_argyi_newGene_2232;Artemisia_argyi_newGene_2669;Artemisia_argyi_newGene_2735;Artemisia_argyi_newGene_27377;Artemisia_argyi_newGene_3066;Artemisia_argyi_newGene_3226;Artemisia_argyi_newGene_8158;Artemisia_argyi_…	173	up&down
ko04141	Protein processing in endoplasmic reticulum	0.0741	0.0408	1.82	2.25e-12	1.02e-10	Artemisia_argyi_newGene_12283;Artemisia_argyi_newGene_17882;Artemisia_argyi_newGene_22793;Artemisia_argyi_newGene_22845;Artemisia_argyi_newGene_235;Artemisia_argyi_newGene_28947;EVM0000536;EVM0001116;EVM0001538;EVM0002446;EVM0004199;EVM0004226;EVM0009701;EVM0010529;EVM0010812;EVM0011126;EVM0011629;EVM0011700;EVM0011760;EVM0011884;EVM0012395;EVM0012490;EVM0015006;EVM0015061;EVM0015742;EVM0016054;E…	147	up&down
ko00940	Phenylpropanoid biosynthesis	0.0504	0.033	1.53	2.13e-05	0.00013788	Artemisia_argyi_newGene_15374;Artemisia_argyi_newGene_16820;Artemisia_argyi_newGene_30706;EVM0000044;EVM0000343;EVM0000386;EVM0000405;EVM0004005;EVM0007717;EVM0008027;EVM0008497;EVM0008923;EVM0009302;EVM0011007;EVM0013072;EVM0013694;EVM0014604;EVM0015937;EVM0018062;EVM0023936;EVM0024851;EVM0025391;EVM0025486;EVM0027242;EVM0028151;EVM0028709;EVM0030112;EVM0030981;EVM0033883;EVM0035232;EVM0038707;E…	100	up&down
ko01230	Biosynthesis of amino acids	0.0474	0.0284	1.67	1.04e-06	1.1e-05	Artemisia_argyi_newGene_12;Artemisia_argyi_newGene_19022;Artemisia_argyi_newGene_21052;Artemisia_argyi_newGene_25177;Artemisia_argyi_newGene_25710;Artemisia_argyi_newGene_25735;Artemisia_argyi_newGene_320;EVM0002836;EVM0005370;EVM0005640;EVM0006020;EVM0006072;EVM0009125;EVM0010333;EVM0011615;EVM0012607;EVM0016528;EVM0023470;EVM0024096;EVM0025006;EVM0026475;EVM0027184;EVM0028674;EVM0029109;EVM0032…	94	up&down
ko01200	Carbon metabolism	0.0464	0.0285	1.63	3.59e-06	2.96e-05	Artemisia_argyi_newGene_12;Artemisia_argyi_newGene_21282;Artemisia_argyi_newGene_26235;Artemisia_argyi_newGene_8221;EVM0005640;EVM0006020;EVM0008280;EVM0008386;EVM0008964;EVM0010333;EVM0010833;EVM0012607;EVM0016145;EVM0016277;EVM0016528;EVM0017421;EVM0018291;EVM0019859;EVM0024096;EVM0026437;EVM0027021;EVM0027184;EVM0028480;EVM0028575;EVM0028662;EVM0036710;EVM0039236;EVM0045002;EVM0045083;EVM00457…	92	up&down
ko00564	Glycerophospholipid metabolism	0.0429	0.028	1.53	8.12e-05	0.000432161	Artemisia_argyi_newGene_18914;Artemisia_argyi_newGene_22350;Artemisia_argyi_newGene_9403;Artemisia_argyi_newGene_9404;EVM0001133;EVM0002985;EVM0003515;EVM0005426;EVM0011940;EVM0013688;EVM0014795;EVM0014935;EVM0015572;EVM0019579;EVM0020297;EVM0020625;EVM0020874;EVM0023529;EVM0023675;EVM0025327;EVM0025433;EVM0025955;EVM0027654;EVM0027740;EVM0028422;EVM0033402;EVM0034264;EVM0035016;EVM0037926;EVM003…	85	up&down
ko00010	Glycolysis / Gluconeogenesis	0.0303	0.017	1.78	1.33e-05	9.27e-05	EVM0001350;EVM0004040;EVM0004822;EVM0005640;EVM0008280;EVM0011028;EVM0012607;EVM0016528;EVM0020272;EVM0023677;EVM0024096;EVM0026190;EVM0026437;EVM0027021;EVM0027184;EVM0031619;EVM0039236;EVM0045002;EVM0045083;EVM0045123;EVM0046669;EVM0047725;EVM0055170;EVM0055888;EVM0058554;EVM0059736;EVM0060622;EVM0064340;EVM0067104;EVM0069062;EVM0073120;EVM0073335;EVM0079113;EVM0080079;EVM0080274;EVM0081800;EVM…	60	up&down
ko00400	Phenylalanine, tyrosine and tryptophan biosynthesis	0.0242	0.0066	3.68	6.8e-15	6.16e-13	Artemisia_argyi_newGene_25177;Artemisia_argyi_newGene_25710;Artemisia_argyi_newGene_25735;EVM0002836;EVM0005370;EVM0006072;EVM0011615;EVM0023470;EVM0025006;EVM0026475;EVM0028674;EVM0029109;EVM0035325;EVM0038521;EVM0042160;EVM0043280;EVM0055743;EVM0058482;EVM0059706;EVM0066322;EVM0068260;EVM0075883;EVM0079902;EVM0081978;EVM0088296;EVM0088521;EVM0090052;EVM0092092;EVM0093056;EVM0094958;EVM0097606;E…	48	up&down
ko00592	alpha-Linolenic acid metabolism	0.0212	0.0065	3.27	1.64e-11	4.96e-10	Artemisia_argyi_newGene_395;EVM0001222;EVM0005183;EVM0010833;EVM0014935;EVM0016899;EVM0017548;EVM0019579;EVM0027449;EVM0028480;EVM0030061;EVM0031006;EVM0034874;EVM0037926;EVM0041607;EVM0043541;EVM0044281;EVM0052729;EVM0052819;EVM0054256;EVM0055107;EVM0058540;EVM0060296;EVM0060666;EVM0064535;EVM0067669;EVM0068475;EVM0072249;EVM0075517;EVM0083152;EVM0084685;EVM0085664;EVM0086471;EVM0088866;EVM00960…	42	up&down
ko00350	Tyrosine metabolism	0.0187	0.0078	2.38	1.21e-06	1.1e-05	Artemisia_argyi_newGene_31239;EVM0002836;EVM0004822;EVM0007555;EVM0011937;EVM0018944;EVM0025006;EVM0026437;EVM0027021;EVM0032529;EVM0035325;EVM0039395;EVM0047725;EVM0055170;EVM0055859;EVM0056155;EVM0066322;EVM0068179;EVM0069950;EVM0073682;EVM0074069;EVM0081978;EVM0087915;EVM0089343;EVM0095935;EVM0109439;EVM0111441;EVM0116607;EVM0116790;EVM0122169;EVM0126262;EVM0132930;EVM0133888;EVM0140154;EVM014…	37	up&down
ko00950	Isoquinoline alkaloid biosynthesis	0.0182	0.0063	2.86	1.68e-08	2.53e-07	Artemisia_argyi_newGene_31239;EVM0002836;EVM0007555;EVM0011937;EVM0018944;EVM0025006;EVM0032529;EVM0035325;EVM0036078;EVM0039395;EVM0047869;EVM0055859;EVM0056031;EVM0056075;EVM0056155;EVM0066322;EVM0068179;EVM0069950;EVM0073682;EVM0074069;EVM0081978;EVM0087915;EVM0088560;EVM0089343;EVM0095935;EVM0109439;EVM0111441;EVM0116607;EVM0116790;EVM0122169;EVM0126262;EVM0132930;EVM0133888;EVM0140580;EVM014…	36	up&down
ko00630	Glyoxylate and dicarboxylate metabolism	0.0182	0.0102	1.77	0.000734856	0.00332619	Artemisia_argyi_newGene_21052;Artemisia_argyi_newGene_21282;Artemisia_argyi_newGene_26235;Artemisia_argyi_newGene_8221;EVM0008280;EVM0008964;EVM0016145;EVM0016277;EVM0019859;EVM0028662;EVM0040916;EVM0045773;EVM0050866;EVM0056070;EVM0060960;EVM0061562;EVM0063953;EVM0065180;EVM0078453;EVM0078943;EVM0081451;EVM0084479;EVM0085261;EVM0087482;EVM0095298;EVM0109250;EVM0118788;EVM0120647;EVM0124488;EVM01…	36	up&down
ko00260	Glycine, serine and threonine metabolism	0.0177	0.0097	1.82	0.000552694	0.00263334	Artemisia_argyi_newGene_19022;Artemisia_argyi_newGene_26235;Artemisia_argyi_newGene_31239;Artemisia_argyi_newGene_8221;EVM0006020;EVM0016277;EVM0019859;EVM0028662;EVM0039395;EVM0042060;EVM0045083;EVM0046197;EVM0048364;EVM0056155;EVM0057463;EVM0073682;EVM0078943;EVM0081015;EVM0081451;EVM0084570;EVM0087482;EVM0100772;EVM0104653;EVM0107900;EVM0109439;EVM0111441;EVM0126461;EVM0128317;EVM0132930;EVM01…	35	up&down
ko00710	Carbon fixation in photosynthetic organisms	0.0166	0.0078	2.13	4.17e-05	0.000235769	EVM0005640;EVM0008964;EVM0012607;EVM0018291;EVM0027184;EVM0039236;EVM0046669;EVM0055888;EVM0060328;EVM0060622;EVM0060960;EVM0063953;EVM0067104;EVM0076150;EVM0079113;EVM0083396;EVM0084479;EVM0085384;EVM0089635;EVM0089873;EVM0095088;EVM0097288;EVM0100020;EVM0102797;EVM0111765;EVM0118845;EVM0124488;EVM0124498;EVM0124918;EVM0140217;EVM0140372;EVM0142225;EVM0142668	33	up&down
ko00130	Ubiquinone and other terpenoid-quinone biosynthesis	0.0151	0.0051	2.97	1.15e-07	1.49e-06	Artemisia_argyi_newGene_5967;EVM0000827;EVM0002837;EVM0013694;EVM0015233;EVM0021721;EVM0023936;EVM0027950;EVM0029648;EVM0030092;EVM0031151;EVM0035325;EVM0035853;EVM0042351;EVM0049062;EVM0064344;EVM0066322;EVM0081112;EVM0081978;EVM0087012;EVM0087669;EVM0087842;EVM0093243;EVM0094465;EVM0110917;EVM0115480;EVM0119398;EVM0124901;EVM0125706;EVM0137104	30	up&down
ko00280	Valine, leucine and isoleucine degradation	0.0151	0.0068	2.24	3.77e-05	0.000227759	EVM0008386;EVM0015512;EVM0022383;EVM0024759;EVM0027185;EVM0030061;EVM0031619;EVM0032361;EVM0037277;EVM0052729;EVM0053747;EVM0059839;EVM0079970;EVM0084570;EVM0084685;EVM0090231;EVM0092688;EVM0096057;EVM0098868;EVM0100277;EVM0101898;EVM0111822;EVM0120541;EVM0131631;EVM0136913;EVM0137020;EVM0139201;EVM0139625;EVM0141907;EVM0141980	30	up&down
ko00051	Fructose and mannose metabolism	0.0146	0.007	2.09	0.00016118	0.000810615	EVM0002635;EVM0010521;EVM0011028;EVM0014244;EVM0015971;EVM0024913;EVM0026190;EVM0046669;EVM0060425;EVM0060622;EVM0064340;EVM0069062;EVM0071051;EVM0071527;EVM0073120;EVM0080274;EVM0089635;EVM0095088;EVM0096145;EVM0097764;EVM0097963;EVM0100020;EVM0102797;EVM0108730;EVM0111257;EVM0124805;EVM0134313;EVM0140372;EVM0144251	29	up&down
ko00410	beta-Alanine metabolism	0.0126	0.0042	2.98	1.19e-06	1.1e-05	Artemisia_argyi_newGene_31239;EVM0008386;EVM0010833;EVM0015900;EVM0018406;EVM0024071;EVM0028480;EVM0031619;EVM0039395;EVM0046270;EVM0049465;EVM0055108;EVM0056155;EVM0073682;EVM0084008;EVM0099639;EVM0101898;EVM0109439;EVM0111441;EVM0120541;EVM0132930;EVM0133018;EVM0139625;EVM0141780;EVM0141907	25	up&down
ko00942	Anthocyanin biosynthesis	0.0061	0.0012	4.88	4.64e-06	3.5e-05	EVM0018806;EVM0039173;EVM0046679;EVM0064631;EVM0069617;EVM0072062;EVM0085097;EVM0086643;EVM0111971;EVM0112832;EVM0136342;EVM0140654	12	up&down
