# Supplementary material for: Transcriptome analysis of Artemisia argyi following methyl jasmonate (MeJA) treatment and the mining of genes related to the stress resistance pathway
Source: Front Genet. 2023 Nov 2;14:1279850. doi: 10.3389/fgene.2023.1279850 (PMC10652873; doi:10.3389/fgene.2023.1279850)
Supplement: Supplementary file 11 [file Table13.XLSX]

## Sheet: Sheet1
ID	Description	GeneRatio	BgRatio	enrich_factor	pvalue	qvalue	geneID	gene_number	Contained
ko04626	Plant-pathogen interaction	0.1201	0.0889	1.35	1.9e-13	2.7e-12	Artemisia_argyi_newGene_10800;Artemisia_argyi_newGene_11003;Artemisia_argyi_newGene_11141;Artemisia_argyi_newGene_11308;Artemisia_argyi_newGene_12876;Artemisia_argyi_newGene_12895;Artemisia_argyi_newGene_15030;Artemisia_argyi_newGene_15488;Artemisia_argyi_newGene_15751;Artemisia_argyi_newGene_17697;Artemisia_argyi_newGene_18071;Artemisia_argyi_newGene_18531;Artemisia_argyi_newGene_19419;Artemisia…	520	up&down
ko00500	Starch and sucrose metabolism	0.073	0.0557	1.31	2.81e-07	1.6e-06	Artemisia_argyi_newGene_11010;Artemisia_argyi_newGene_11084;Artemisia_argyi_newGene_11294;Artemisia_argyi_newGene_12192;Artemisia_argyi_newGene_16634;Artemisia_argyi_newGene_17923;Artemisia_argyi_newGene_17983;Artemisia_argyi_newGene_1826;Artemisia_argyi_newGene_21670;Artemisia_argyi_newGene_22187;Artemisia_argyi_newGene_2232;Artemisia_argyi_newGene_22495;Artemisia_argyi_newGene_24064;Artemisia_a…	316	up&down
ko04144	Endocytosis	0.0656	0.0446	1.47	1.82e-11	2.22e-10	Artemisia_argyi_newGene_1104;Artemisia_argyi_newGene_12909;Artemisia_argyi_newGene_13002;Artemisia_argyi_newGene_1654;Artemisia_argyi_newGene_17240;Artemisia_argyi_newGene_19078;Artemisia_argyi_newGene_19084;Artemisia_argyi_newGene_19090;Artemisia_argyi_newGene_19937;Artemisia_argyi_newGene_20002;Artemisia_argyi_newGene_23592;Artemisia_argyi_newGene_25152;Artemisia_argyi_newGene_2548;Artemisia_ar…	284	up&down
ko00564	Glycerophospholipid metabolism	0.0601	0.028	2.14	8.57e-33	2.44e-31	Artemisia_argyi_newGene_1104;Artemisia_argyi_newGene_12909;Artemisia_argyi_newGene_13002;Artemisia_argyi_newGene_13609;Artemisia_argyi_newGene_1654;Artemisia_argyi_newGene_17214;Artemisia_argyi_newGene_17240;Artemisia_argyi_newGene_19078;Artemisia_argyi_newGene_19084;Artemisia_argyi_newGene_19937;Artemisia_argyi_newGene_20002;Artemisia_argyi_newGene_22350;Artemisia_argyi_newGene_25152;Artemisia_a…	260	up&down
ko04016	MAPK signaling pathway - plant	0.055	0.0406	1.35	8.6e-07	3.86e-06	Artemisia_argyi_newGene_11680;Artemisia_argyi_newGene_15488;Artemisia_argyi_newGene_15751;Artemisia_argyi_newGene_18071;Artemisia_argyi_newGene_29336;Artemisia_argyi_newGene_2996;Artemisia_argyi_newGene_30938;Artemisia_argyi_newGene_7601;EVM0001788;EVM0001834;EVM0002255;EVM0002801;EVM0003587;EVM0003855;EVM0004192;EVM0004509;EVM0005000;EVM0005161;EVM0005200;EVM0006417;EVM0007804;EVM0007886;EVM0008…	238	up&down
ko00565	Ether lipid metabolism	0.0464	0.0185	2.51	3.35e-35	1.43e-33	Artemisia_argyi_newGene_1104;Artemisia_argyi_newGene_12909;Artemisia_argyi_newGene_13002;Artemisia_argyi_newGene_1654;Artemisia_argyi_newGene_17240;Artemisia_argyi_newGene_19078;Artemisia_argyi_newGene_19084;Artemisia_argyi_newGene_19937;Artemisia_argyi_newGene_20002;Artemisia_argyi_newGene_25152;Artemisia_argyi_newGene_2548;Artemisia_argyi_newGene_25712;Artemisia_argyi_newGene_25744;Artemisia_ar…	201	up&down
ko01200	Carbon metabolism	0.0439	0.0285	1.54	1.11e-09	1.18e-08	Artemisia_argyi_newGene_16807;Artemisia_argyi_newGene_21282;Artemisia_argyi_newGene_26235;Artemisia_argyi_newGene_30959;Artemisia_argyi_newGene_4506;Artemisia_argyi_newGene_7757;Artemisia_argyi_newGene_8221;EVM0003637;EVM0004739;EVM0005640;EVM0005718;EVM0006020;EVM0006685;EVM0006960;EVM0007163;EVM0008386;EVM0008964;EVM0010333;EVM0010833;EVM0011174;EVM0012607;EVM0012609;EVM0012771;EVM0013200;EVM00…	190	up&down
ko01230	Biosynthesis of amino acids	0.0421	0.0284	1.48	4.99e-08	3.87e-07	Artemisia_argyi_newGene_12250;Artemisia_argyi_newGene_19022;Artemisia_argyi_newGene_21052;Artemisia_argyi_newGene_25177;Artemisia_argyi_newGene_25710;Artemisia_argyi_newGene_25735;Artemisia_argyi_newGene_320;Artemisia_argyi_newGene_4506;EVM0002836;EVM0005370;EVM0005640;EVM0005718;EVM0006020;EVM0006072;EVM0006960;EVM0007163;EVM0009125;EVM0010333;EVM0011261;EVM0011615;EVM0012546;EVM0012607;EVM00126…	182	up&down
ko00196	Photosynthesis - antenna proteins	0.0206	0.0022	9.37	6.4e-79	5.46e-77	EVM0001595;EVM0001923;EVM0002156;EVM0002833;EVM0004170;EVM0008060;EVM0011886;EVM0012630;EVM0012683;EVM0013263;EVM0013553;EVM0015143;EVM0016260;EVM0016493;EVM0016748;EVM0017724;EVM0020462;EVM0020495;EVM0029625;EVM0032642;EVM0035476;EVM0037208;EVM0037420;EVM0037670;EVM0037981;EVM0039040;EVM0039093;EVM0039193;EVM0039292;EVM0039594;EVM0044650;EVM0046846;EVM0047826;EVM0048615;EVM0050696;EVM0051298;EVM…	89	up
ko00480	Glutathione metabolism	0.0196	0.0118	1.67	2e-06	8.53e-06	Artemisia_argyi_newGene_10527;Artemisia_argyi_newGene_14959;Artemisia_argyi_newGene_6426;EVM0001036;EVM0003863;EVM0006820;EVM0006877;EVM0008151;EVM0009450;EVM0009559;EVM0009734;EVM0009856;EVM0010231;EVM0010558;EVM0012363;EVM0012853;EVM0013937;EVM0016073;EVM0018575;EVM0023645;EVM0024076;EVM0025614;EVM0028384;EVM0030081;EVM0031740;EVM0032005;EVM0032097;EVM0032280;EVM0033200;EVM0034216;EVM0041120;EV…	85	up&down
ko00592	alpha-Linolenic acid metabolism	0.0194	0.0065	3	1.38e-20	2.93e-19	Artemisia_argyi_newGene_19910;Artemisia_argyi_newGene_20689;Artemisia_argyi_newGene_20690;Artemisia_argyi_newGene_395;EVM0000705;EVM0000920;EVM0001222;EVM0005183;EVM0010833;EVM0014372;EVM0014935;EVM0016899;EVM0017548;EVM0019579;EVM0020953;EVM0023799;EVM0024242;EVM0024399;EVM0027449;EVM0028480;EVM0030061;EVM0031006;EVM0032637;EVM0034874;EVM0035966;EVM0037677;EVM0037926;EVM0038666;EVM0041607;EVM004…	84	up&down
ko00630	Glyoxylate and dicarboxylate metabolism	0.0183	0.0102	1.78	3.27e-07	1.74e-06	Artemisia_argyi_newGene_21052;Artemisia_argyi_newGene_21282;Artemisia_argyi_newGene_26235;Artemisia_argyi_newGene_30959;Artemisia_argyi_newGene_8221;EVM0003637;EVM0006373;EVM0008964;EVM0016145;EVM0016277;EVM0016778;EVM0019859;EVM0022828;EVM0024640;EVM0028662;EVM0028924;EVM0033212;EVM0034008;EVM0034405;EVM0039074;EVM0040285_EVM0040575_EVM0129421;EVM0040916;EVM0041835;EVM0043834;EVM0045314;EVM00457…	79	up&down
ko00195	Photosynthesis	0.0171	0.0068	2.5	1.09e-13	1.85e-12	EVM0001511;EVM0006143;EVM0007999;EVM0010390;EVM0012894;EVM0015151;EVM0015987;EVM0018428;EVM0022810;EVM0027440;EVM0031743;EVM0036192;EVM0037899;EVM0042305;EVM0043508;EVM0044642;EVM0046076;EVM0046509;EVM0047890;EVM0048059;EVM0048459;EVM0049697;EVM0053318;EVM0054876;EVM0055123;EVM0058750;EVM0059676;EVM0061655;EVM0068096;EVM0070015;EVM0072248;EVM0072476;EVM0076069;EVM0077935;EVM0078784;EVM0080572;EVM…	74	up&down
ko00710	Carbon fixation in photosynthetic organisms	0.0152	0.0078	1.95	9.79e-08	6.42e-07	Artemisia_argyi_newGene_30959;Artemisia_argyi_newGene_7757;EVM0003637;EVM0005640;EVM0005718;EVM0006960;EVM0008964;EVM0012607;EVM0013200;EVM0013617;EVM0018120;EVM0018291;EVM0020312;EVM0025233;EVM0027184;EVM0028719;EVM0035911;EVM0039236;EVM0040285_EVM0040575_EVM0129421;EVM0042891;EVM0049406;EVM0052092;EVM0055888;EVM0056126;EVM0056864;EVM0057982;EVM0059403;EVM0059710;EVM0060328;EVM0060622;EVM0060960…	66	up&down
ko00400	Phenylalanine, tyrosine and tryptophan biosynthesis	0.0136	0.0066	2.07	5.75e-08	4.08e-07	Artemisia_argyi_newGene_25177;Artemisia_argyi_newGene_25710;Artemisia_argyi_newGene_25735;EVM0002836;EVM0005370;EVM0005718;EVM0006072;EVM0011261;EVM0011615;EVM0012546;EVM0016581;EVM0021680;EVM0022647;EVM0023470;EVM0025006;EVM0026475;EVM0027162;EVM0028674;EVM0029109;EVM0035325;EVM0037668;EVM0038521;EVM0042160;EVM0043280;EVM0044770;EVM0046887;EVM0056726;EVM0058482;EVM0059706;EVM0061030;EVM0066322;E…	59	up&down
ko00280	Valine, leucine and isoleucine degradation	0.0136	0.0068	2.02	1.51e-07	9.18e-07	EVM0004739;EVM0008386;EVM0013533;EVM0015512;EVM0022383;EVM0022828;EVM0024759;EVM0027185;EVM0030061;EVM0031487;EVM0032361;EVM0034008;EVM0037277;EVM0040240;EVM0044045;EVM0045314;EVM0052729;EVM0053747;EVM0055275;EVM0057228;EVM0057931;EVM0059525;EVM0059839;EVM0070232_EVM0127505;EVM0074346;EVM0079970;EVM0084570;EVM0084685;EVM0085042;EVM0085146;EVM0089157;EVM0090292;EVM0091034;EVM0092688;EVM0094000;EVM…	59	up&down
ko00860	Porphyrin and chlorophyll metabolism	0.012	0.0053	2.28	1.34e-08	1.14e-07	Artemisia_argyi_newGene_11161;Artemisia_argyi_newGene_13165;EVM0001574;EVM0001742;EVM0003433;EVM0008117;EVM0017209;EVM0019916;EVM0022337;EVM0024152;EVM0027979;EVM0028458;EVM0029365;EVM0029609;EVM0035067;EVM0037458;EVM0040069;EVM0041193;EVM0042453;EVM0048294;EVM0058855;EVM0061005;EVM0061749;EVM0064359;EVM0064718;EVM0067700;EVM0067986;EVM0079467;EVM0082814;EVM0086948;EVM0088676;EVM0093191;EVM009323…	52	up&down
ko01040	Biosynthesis of unsaturated fatty acids	0.0109	0.0044	2.46	4.93e-09	4.67e-08	Artemisia_argyi_newGene_4853;Artemisia_argyi_newGene_4854;EVM0001809;EVM0007127;EVM0007731;EVM0010833;EVM0012661;EVM0017314;EVM0018608;EVM0024202;EVM0025229;EVM0028119;EVM0028480;EVM0029551;EVM0030061;EVM0031869;EVM0040276;EVM0040802;EVM0041470;EVM0043533;EVM0046015;EVM0048723;EVM0052729;EVM0054909;EVM0055659;EVM0075986;EVM0078399;EVM0078833;EVM0084685;EVM0089157;EVM0089479;EVM0093604;EVM0096057;…	47	down
ko00130	Ubiquinone and other terpenoid-quinone biosynthesis	0.0109	0.0051	2.13	5.22e-07	2.62e-06	Artemisia_argyi_newGene_14564;Artemisia_argyi_newGene_5967;EVM0000827;EVM0002688;EVM0005927;EVM0006792;EVM0012380;EVM0013694;EVM0015233;EVM0021721;EVM0023936;EVM0025323;EVM0027950;EVM0029648;EVM0030092;EVM0035325;EVM0035853;EVM0038046;EVM0042351;EVM0049062;EVM0056726;EVM0058277;EVM0064344;EVM0066322;EVM0066648;EVM0070374;EVM0074352;EVM0081112;EVM0081978;EVM0084214;EVM0087012;EVM0087669;EVM0087842…	47	up&down
ko00942	Anthocyanin biosynthesis	0.0044	0.0012	3.54	5.6e-07	2.65e-06	EVM0018806;EVM0039173;EVM0046679;EVM0059787;EVM0064631;EVM0069617;EVM0070365;EVM0072062;EVM0077429;EVM0078474;EVM0081269;EVM0085097;EVM0086643;EVM0094805;EVM0111971;EVM0119505;EVM0127371;EVM0133184;EVM0136342	19	up&down
