# Supplementary material for: Transcriptome analysis of Artemisia argyi following methyl jasmonate (MeJA) treatment and the mining of genes related to the stress resistance pathway
Source: Front Genet. 2023 Nov 2;14:1279850. doi: 10.3389/fgene.2023.1279850 (PMC10652873; doi:10.3389/fgene.2023.1279850)
Supplement: Supplementary file 12 [file Table7.XLSX]

## Sheet: Sheet1
#GO_classify1	GO_classify2	All	DE
#Total_gene		109898	3541
cellular component	membrane	25716	1133
cellular component	membrane part	23445	1048
cellular component	cell	22765	727
cellular component	cell part	22765	727
cellular component	organelle	17786	554
cellular component	organelle part	6488	150
cellular component	macromolecular complex	6694	137
cellular component	extracellular region	1606	66
cellular component	membrane-enclosed lumen	1584	34
cellular component	other organism	624	25
cellular component	other organism part	624	25
cellular component	cell junction	692	22
cellular component	symplast	645	21
cellular component	supramolecular complex	424	20
cellular component	extracellular region part	299	10
cellular component	nucleoid	17	0
cellular component	synapse part	24	0
cellular component	synapse	27	0
molecular function	binding	62516	1922
molecular function	catalytic activity	52484	1742
molecular function	transporter activity	3743	186
molecular function	nucleic acid binding transcription factor activity	2175	117
molecular function	molecular function regulator	1113	62
molecular function	antioxidant activity	543	35
molecular function	electron carrier activity	521	29
molecular function	structural molecule activity	1508	22
molecular function	molecular transducer activity	500	16
molecular function	signal transducer activity	358	15
molecular function	transcription factor activity, protein binding	297	14
molecular function	nutrient reservoir activity	179	3
molecular function	protein tag	13	2
molecular function	metallochaperone activity	2	0
molecular function	translation regulator activity	1	0
molecular function	toxin activity	10	0
biological process	metabolic process	55220	1480
biological process	cellular process	52107	1388
biological process	single-organism process	23817	1031
biological process	biological regulation	14274	564
biological process	response to stimulus	10491	470
biological process	localization	7321	299
biological process	signaling	4761	224
biological process	cellular component organization or biogenesis	5576	136
biological process	multicellular organismal process	2711	86
biological process	developmental process	2348	72
biological process	multi-organism process	1713	64
biological process	reproduction	1979	53
biological process	reproductive process	1978	53
biological process	detoxification	600	39
biological process	immune system process	454	7
biological process	growth	235	3
biological process	rhythmic process	63	3
biological process	locomotion	52	2
biological process	behavior	24	1
biological process	biological adhesion	11	0
