# Supplementary material for: Transcriptome analysis of Artemisia argyi following methyl jasmonate (MeJA) treatment and the mining of genes related to the stress resistance pathway
Source: Front Genet. 2023 Nov 2;14:1279850. doi: 10.3389/fgene.2023.1279850 (PMC10652873; doi:10.3389/fgene.2023.1279850)
Supplement: Supplementary file 13 [file Table8.XLSX]

## Sheet: Sheet1
#GO_classify1	GO_classify2	All	DE
#Total_gene		109898	4110
cellular component	membrane	25716	1332
cellular component	membrane part	23445	1220
cellular component	cell	22765	846
cellular component	cell part	22765	846
cellular component	organelle	17786	616
cellular component	organelle part	6488	163
cellular component	macromolecular complex	6694	115
cellular component	extracellular region	1606	82
cellular component	membrane-enclosed lumen	1584	40
cellular component	cell junction	692	38
cellular component	symplast	645	36
cellular component	other organism	624	25
cellular component	other organism part	624	25
cellular component	supramolecular complex	424	15
cellular component	extracellular region part	299	6
cellular component	synapse part	24	1
cellular component	synapse	27	1
cellular component	nucleoid	17	0
molecular function	catalytic activity	52484	2128
molecular function	binding	62516	2060
molecular function	transporter activity	3743	243
molecular function	nucleic acid binding transcription factor activity	2175	132
molecular function	molecular function regulator	1113	70
molecular function	antioxidant activity	543	47
molecular function	electron carrier activity	521	21
molecular function	molecular transducer activity	500	18
molecular function	transcription factor activity, protein binding	297	16
molecular function	signal transducer activity	358	15
molecular function	structural molecule activity	1508	8
molecular function	protein tag	13	2
molecular function	nutrient reservoir activity	179	1
molecular function	metallochaperone activity	2	0
molecular function	translation regulator activity	1	0
molecular function	toxin activity	10	0
biological process	metabolic process	55220	1759
biological process	cellular process	52107	1561
biological process	single-organism process	23817	1300
biological process	biological regulation	14274	645
biological process	response to stimulus	10491	508
biological process	localization	7321	365
biological process	signaling	4761	252
biological process	cellular component organization or biogenesis	5576	153
biological process	multicellular organismal process	2711	96
biological process	multi-organism process	1713	84
biological process	reproduction	1979	69
biological process	reproductive process	1978	69
biological process	developmental process	2348	65
biological process	detoxification	600	53
biological process	immune system process	454	9
biological process	rhythmic process	63	5
biological process	growth	235	4
biological process	locomotion	52	2
biological process	behavior	24	0
biological process	biological adhesion	11	0
